# Supplementary material for: 2-Oxo-2-(2-oxo-2H-chromen-3-yl)ethyl di­ethyl­dithio­carbamate
Source: Acta Crystallogr Sect E Struct Rep Online. 2013 Aug 21;69(Pt 9):o1454. doi: 10.1107/S1600536813021806 (PMC3884423; doi:10.1107/S1600536813021806)
Supplement: Supplementary file 2 [file e-69-o1454-Isup2.hkl]

#
# h,k,l, Fc-squared, Fo-squared, sigma(Fo-squared) and status flag
#
data_I
_shelx_title ' CHEM_MaheshK_J14_0ma in Pbcn'
_shelx_refln_list_code          4
_shelx_F_calc_maximum      337.68
_exptl_crystal_F_000      1408.00
_reflns_d_resolution_high  0.8409
 
loop_
 _symmetry_equiv_pos_as_xyz
 'x, y, z'
 'x+1/2, -y+1/2, -z'
 '-x, y, -z+1/2'
 '-x+1/2, -y+1/2, z+1/2'
 '-x, -y, -z'
 '-x-1/2, y-1/2, z'
 'x, -y, z-1/2'
 'x-1/2, y-1/2, -z-1/2'
 
_cell_length_a    16.3379
_cell_length_b     9.6445
_cell_length_c    20.5078
_cell_angle_alpha  90.000
_cell_angle_beta   90.000
_cell_angle_gamma  90.000
 
_shelx_F_squared_multiplier     1.000
 
loop_
 _refln_index_h
 _refln_index_k
 _refln_index_l
 _refln_F_squared_calc
 _refln_F_squared_meas
 _refln_F_squared_sigma
 _refln_observed_status
   2   0   0      876.67      777.78     16.91 o
   4   0   0    45441.97    43688.68    457.09 o
   6   0   0      430.04      439.79     13.27 o
   8   0   0      134.84      111.86     10.71 o
  10   0   0     1085.62      981.88     26.27 o
  12   0   0     4824.63     4606.52    192.19 o
  14   0   0      671.72      621.33     25.41 o
  16   0   0       82.01       65.82     12.18 o
  18   0   0       10.52        0.00      8.70 o
   3   1   0    77633.50    73108.89    962.97 o
   5   1   0      250.10      308.50      7.75 o
   7   1   0      356.37      288.84      9.95 o
   9   1   0     3531.94     3500.39     38.79 o
  11   1   0     1511.24     1560.36     24.78 o
  13   1   0      129.28      118.43     11.53 o
  15   1   0     2369.93     2205.19     51.58 o
  17   1   0      185.83      219.98     13.86 o
  19   1   0        5.80        0.11     10.92 o
   2   2   0     1512.12     1594.16     33.25 o
   4   2   0     3192.77     3288.59     31.81 o
   6   2   0        1.37        0.00      1.66 o
   8   2   0     5074.60     5028.37     50.53 o
  10   2   0      204.13      280.92     11.81 o
  12   2   0      272.39      254.94     14.81 o
  14   2   0     2579.81     2739.60     38.79 o
  16   2   0      921.42     1022.59     37.78 o
  18   2   0      230.36      181.86     23.26 o
   1   3   0     1666.95     1659.52     29.08 o
   3   3   0       23.87       16.78      3.65 o
   5   3   0     4765.63     5373.59     49.95 o
   7   3   0     1025.13      997.60     17.53 o
   9   3   0     3308.81     3263.31     51.81 o
  11   3   0        1.89        0.00      6.23 o
  13   3   0     1338.20     1318.92     39.04 o
  15   3   0      107.29      114.04     12.26 o
  17   3   0     1507.74     1625.48     44.63 o
   0   4   0     4258.43     4813.24     95.81 o
   2   4   0      208.59      222.79      9.44 o
   4   4   0       32.94       47.89      5.97 o
   6   4   0     4898.46     5241.03     57.46 o
   8   4   0      127.48      181.72      9.13 o
  10   4   0      588.10      515.70     19.72 o
  12   4   0      369.28      355.13     24.56 o
  14   4   0      388.79      333.86     26.16 o
  16   4   0        0.92        2.03      9.38 o
  18   4   0        5.95       11.27     20.29 o
   1   5   0     8995.70     9463.36    126.25 o
   3   5   0      163.55      181.28     12.00 o
   5   5   0     3098.57     2956.06     44.26 o
   7   5   0      487.04      506.21     16.27 o
   9   5   0       15.09       16.19      5.15 o
  11   5   0       41.37       52.13      9.78 o
  13   5   0       10.45        0.00     14.65 o
  15   5   0      513.12      570.37     47.34 o
  17   5   0      291.20      379.87     46.22 o
   0   6   0      778.01      787.93     36.07 o
   2   6   0     5506.55     5526.41     90.68 o
   4   6   0     2772.69     2545.80     42.17 o
   6   6   0     1597.75     1585.19     40.99 o
   8   6   0      670.32      681.65     23.01 o
  10   6   0      107.76       92.16     11.10 o
  12   6   0        6.59        9.02     11.96 o
  14   6   0       98.37      139.78     30.43 o
  16   6   0        0.78       45.09     22.54 o
   1   7   0      390.80      401.65     17.13 o
   3   7   0     1036.62      996.50     26.23 o
   5   7   0     2048.54     1927.02     52.75 o
   7   7   0       11.12        0.48      8.34 o
   9   7   0       64.30       99.64     17.01 o
  11   7   0     2443.03     2481.12     66.16 o
  13   7   0      578.92      566.95     66.51 o
  15   7   0      255.52      210.79     37.20 o
   0   8   0     7008.83     7001.97    108.40 o
   2   8   0     2022.18     2031.50     40.73 o
   4   8   0     2406.34     2431.48     58.19 o
   6   8   0       93.52       99.32     21.98 o
   8   8   0      995.86     1090.58     46.78 o
  10   8   0     2089.90     2155.53     61.74 o
  12   8   0      793.03      848.23     57.49 o
   1   9   0       47.00       33.66      9.92 o
   3   9   0     1218.85     1175.69     41.04 o
   5   9   0      698.92      719.12     44.53 o
   7   9   0        5.47       11.20     12.34 o
   9   9   0      221.09      242.00     25.90 o
  11   9   0       67.93       97.06     19.88 o
   2  10   0       35.80       36.63     12.75 o
   4  10   0      360.36      362.72     38.33 o
   6  10   0       59.40       77.78     24.80 o
   8  10   0        1.55        0.00     12.75 o
   5  11   0      506.98      545.04     37.44 o
   2   1   1    18374.77    18251.55    135.85 o
   3   1   1      870.81      755.15      9.76 o
   4   1   1       73.50       62.61      2.57 o
   5   1   1     8090.57     7753.76     49.61 o
   6   1   1      174.63      180.64      7.87 o
   7   1   1     2034.28     2040.42     18.79 o
   8   1   1      871.57      887.85     12.03 o
   9   1   1     2977.82     2978.98     24.58 o
  10   1   1       24.96       25.35      3.20 o
  11   1   1       82.51       87.31      5.03 o
  12   1   1      830.18      841.20     13.38 o
  13   1   1      310.14      307.24      9.22 o
  14   1   1      798.83      774.40     14.02 o
  15   1   1        0.03        4.00      4.39 o
  16   1   1       43.96       44.94      5.62 o
  17   1   1      247.35      258.92     11.43 o
  18   1   1        1.90        0.00      5.45 o
  19   1   1       11.10       18.34      6.62 o
   2   2   1     2516.16     2340.11     50.72 o
   3   2   1     6891.74     6797.67     53.11 o
   4   2   1    11714.67    11410.14     69.40 o
   5   2   1      491.50      487.64      5.86 o
   6   2   1     1153.70     1097.10     10.32 o
   7   2   1     2137.65     2189.88     19.83 o
   8   2   1     3210.77     2893.41     25.18 o
   9   2   1     1452.08     1522.95     17.40 o
  10   2   1      122.13      107.71      5.44 o
  11   2   1       93.03      106.22      5.64 o
  12   2   1      329.44      336.95      8.78 o
  13   2   1      492.20      457.51     11.46 o
  14   2   1      643.87      618.64     12.57 o
  15   2   1        0.23        6.41      3.96 o
  16   2   1       39.62       40.79      7.17 o
  17   2   1        0.25        0.00      5.45 o
  18   2   1      218.17      255.72     18.97 o
  19   2   1       21.50       31.02     19.00 o
   1   3   1       33.02       30.70      3.74 o
   2   3   1      422.62      422.41     10.96 o
   3   3   1     2190.19     2279.98     24.66 o
   4   3   1     1535.79     1642.46     18.34 o
   5   3   1      200.80      150.82      4.76 o
   6   3   1     1449.12     1515.22     16.56 o
   7   3   1      874.45      801.80     16.15 o
   8   3   1      133.11      156.53      7.76 o
   9   3   1      232.31      228.93     10.85 o
  10   3   1       54.90       67.62      8.12 o
  11   3   1       30.63       31.75      6.42 o
  12   3   1      153.39      148.74     11.61 o
  13   3   1      368.56      335.83     13.91 o
  14   3   1      503.89      511.10     16.38 o
  15   3   1      140.50      128.42      9.19 o
  16   3   1      111.30      110.21     10.54 o
  17   3   1        6.04       15.54      7.15 o
  18   3   1       86.55       84.60     17.92 o
   0   4   1    19477.42    19808.79    223.55 o
   1   4   1      843.76      917.21     14.39 o
   2   4   1      103.71      128.43      6.31 o
   3   4   1      507.57      560.64     10.57 o
   4   4   1     3496.29     3608.09     33.10 o
   5   4   1     2192.21     2318.94     29.78 o
   6   4   1      907.67      820.67     10.46 o
   7   4   1       21.28       51.54      3.55 o
   8   4   1     1781.29     1759.19     20.73 o
   9   4   1      488.31      474.03     11.18 o
  10   4   1     2270.92     2154.28     28.36 o
  11   4   1      136.74      122.60      9.57 o
  12   4   1     1770.69     1777.07     30.10 o
  13   4   1        3.61        0.00      6.51 o
  14   4   1       11.67        2.82      6.34 o
  15   4   1       70.73       60.99      9.39 o
  16   4   1       61.64       36.11      8.34 o
  17   4   1       61.54       57.96      9.73 o
  18   4   1        5.06        0.00     14.09 o
   1   5   1      355.94      375.38     12.40 o
   2   5   1        5.70        7.49      3.13 o
   3   5   1     2796.57     2830.31     29.37 o
   4   5   1      189.74      165.39      7.81 o
   5   5   1       20.24       22.94      4.03 o
   6   5   1      132.21      125.00      7.36 o
   7   5   1      425.17      414.13      8.22 o
   8   5   1      303.79      301.76      9.11 o
   9   5   1     1324.86     1293.59     18.97 o
  10   5   1      203.19      205.26      9.40 o
  11   5   1        6.14        5.34      5.84 o
  12   5   1        0.48        0.00      6.29 o
  13   5   1      258.02      279.23     17.68 o
  14   5   1      106.22      108.73     19.08 o
  15   5   1       25.36       38.76     15.41 o
  16   5   1       13.52       14.73      8.59 o
  17   5   1       18.08        4.45      8.95 o
   0   6   1      359.35      373.85     25.93 o
   1   6   1       60.60       54.53      5.83 o
   2   6   1      407.03      371.09     10.83 o
   3   6   1     1223.65     1288.47     19.85 o
   4   6   1     1232.20     1202.47     19.37 o
   5   6   1      175.22      169.13      8.91 o
   6   6   1       17.16       21.46      4.65 o
   7   6   1        0.39        3.41      4.16 o
   8   6   1      999.82      978.98     21.91 o
   9   6   1       26.39       27.10      6.65 o
  10   6   1       84.84       80.64      7.45 o
  11   6   1        4.35        0.00      5.78 o
  12   6   1       46.43       43.62      9.94 o
  13   6   1        8.04        0.00     13.23 o
  14   6   1       10.92       11.98     12.68 o
  15   6   1       17.16       26.93     14.28 o
  16   6   1       80.43      118.80     36.07 o
   1   7   1      574.83      543.79     15.10 o
   2   7   1        4.43        4.68      4.28 o
   3   7   1      239.56      208.28     10.07 o
   4   7   1      132.78      126.55      8.49 o
   5   7   1      897.89      913.30     20.81 o
   6   7   1        1.36        0.11      5.10 o
   7   7   1      317.47      309.35     15.03 o
   8   7   1        2.41        0.00      4.94 o
   9   7   1      141.98      127.11     22.05 o
  10   7   1      308.11      301.00     19.53 o
  11   7   1       14.15       20.67      9.97 o
  12   7   1        3.31        0.00     13.50 o
  13   7   1      266.60      247.87     21.42 o
  14   7   1        6.73        0.00     11.64 o
  15   7   1        4.67       19.76     19.73 o
   0   8   1      631.71      633.02     22.97 o
   1   8   1      256.22      260.88     12.29 o
   2   8   1        1.13        0.00      5.01 o
   3   8   1      687.75      701.13     19.25 o
   4   8   1       40.07       36.08      9.02 o
   5   8   1      112.68      102.25     12.21 o
   6   8   1      116.03       98.32     11.41 o
   7   8   1        0.05        0.00      6.61 o
   8   8   1       11.82       27.99      9.11 o
   9   8   1      588.60      564.20     30.91 o
  10   8   1        0.15        2.46     10.09 o
  11   8   1      100.44      111.63     14.40 o
  12   8   1       21.98        8.18     10.37 o
  13   8   1       93.19       55.13     15.65 o
   1   9   1       58.30       52.26      8.14 o
   2   9   1      398.70      419.76     23.71 o
   3   9   1      217.03      226.65     19.52 o
   4   9   1       92.97      112.61     12.07 o
   5   9   1      424.92      480.37     29.45 o
   6   9   1      455.73      428.29     21.54 o
   7   9   1       59.26       56.39     13.02 o
   8   9   1       65.72       45.18     10.78 o
   9   9   1      215.25      218.26     17.69 o
  10   9   1        0.96       12.79      9.80 o
  11   9   1       39.55       42.64     11.10 o
  12   9   1        0.13        0.00      8.56 o
   0  10   1       24.47       47.34     20.29 o
   1  10   1        0.15        4.26     10.74 o
   2  10   1       94.72      104.72     17.92 o
   3  10   1       30.47       24.19     11.04 o
   4  10   1      527.55      634.09     36.28 o
   5  10   1       63.96       66.84     11.65 o
   6  10   1      265.64      236.26     18.02 o
   7  10   1      159.59      174.69     16.38 o
   8  10   1      327.31      409.00     23.18 o
   9  10   1       32.73       28.59     10.85 o
   3  11   1       93.40      101.45     27.05 o
   4  11   1      193.18      176.74     35.51 o
   5  11   1       95.77      116.86     21.48 o
   0   0   2     4640.32     4626.12     69.89 o
   1   0   2     7477.37     7604.15     56.92 o
   2   0   2     4155.89     3764.81     43.04 o
   3   0   2    11094.60    10585.74    160.07 o
   4   0   2    29906.07    29016.51    306.34 o
   5   0   2     6156.43     5890.72     52.06 o
   6   0   2     2529.78     2494.93     32.08 o
   7   0   2        5.51        6.65      3.45 o
   8   0   2     4924.65     4788.42     47.77 o
   9   0   2      560.13      507.49     12.54 o
  10   0   2     1166.92     1115.51     19.90 o
  11   0   2     1359.36     1314.95     22.97 o
  12   0   2      797.40      751.42     24.57 o
  13   0   2     3681.64     3856.37     60.04 o
  14   0   2      705.06      745.37     19.61 o
  15   0   2      225.09      196.29     12.56 o
  16   0   2        8.49       13.44      6.31 o
  17   0   2        2.94        0.00      6.15 o
  18   0   2       34.67       39.14     13.59 o
  19   0   2        6.88       18.54     14.28 o
   2   1   2    10719.08    11173.74     66.88 o
   3   1   2    15154.20    14946.13     86.32 o
   4   1   2     7195.50     7057.31     44.41 o
   5   1   2      926.22      827.73      8.95 o
   6   1   2     2747.77     2667.78     20.52 o
   7   1   2      217.51      217.56      6.12 o
   8   1   2     5540.45     5432.42     37.53 o
   9   1   2        0.17        4.40      2.37 o
  10   1   2      186.65      153.98      6.01 o
  11   1   2       40.89       45.40      4.18 o
  12   1   2      791.49      771.29     14.65 o
  13   1   2      313.98      280.85      9.21 o
  14   1   2       19.72       16.04      4.23 o
  15   1   2      133.83      131.08     11.02 o
  16   1   2      242.17      232.35      9.89 o
  17   1   2       53.90       44.71      5.83 o
  18   1   2        1.40       12.64      6.18 o
  19   1   2       27.02       43.14      9.89 o
   0   2   2     1437.42     1349.28     34.94 o
   1   2   2     1370.70     1348.71     24.67 o
   2   2   2     3451.97     3614.49     50.20 o
   3   2   2     5809.24     5594.77     30.98 o
   4   2   2    10531.86    10434.98     70.62 o
   5   2   2     3837.66     3824.47     22.31 o
   6   2   2      367.49      346.94      6.17 o
   7   2   2     6446.84     6795.69     46.60 o
   8   2   2        1.46        0.00      3.16 o
   9   2   2      615.77      583.95      9.44 o
  10   2   2     1542.61     1531.79     16.90 o
  11   2   2       12.22        9.37      3.16 o
  12   2   2       60.75       44.84      4.69 o
  13   2   2     1228.39     1257.43     17.01 o
  14   2   2      211.31      200.60     12.52 o
  15   2   2        3.17        9.93      4.03 o
  16   2   2       46.93       67.24      8.38 o
  17   2   2        0.10        0.55      5.39 o
  18   2   2      192.59      229.56     32.77 o
  19   2   2        7.50        0.00     10.59 o
   1   3   2     1165.97     1260.46     17.53 o
   2   3   2      603.57      605.04     11.93 o
   3   3   2        1.91       13.14      4.21 o
   4   3   2      985.87      939.18     15.09 o
   5   3   2        7.81       12.47      1.96 o
   6   3   2     1518.03     1485.39     16.45 o
   7   3   2      343.06      380.16      9.29 o
   8   3   2      580.55      717.10     13.15 o
   9   3   2       19.08       12.58      4.41 o
  10   3   2      713.95      720.80     16.67 o
  11   3   2      324.45      351.82     13.23 o
  12   3   2       78.82       93.01      9.08 o
  13   3   2     1460.27     1455.74     38.60 o
  14   3   2       32.46       29.85      6.83 o
  15   3   2       18.85       14.63      5.64 o
  16   3   2      164.34      158.79     11.22 o
  17   3   2      233.69      259.44     14.40 o
  18   3   2       21.80       23.87     13.48 o
   0   4   2      322.98      301.33     10.54 o
   1   4   2       48.94       69.15      4.87 o
   2   4   2       80.39       96.88      5.61 o
   3   4   2      172.19      189.66      7.03 o
   4   4   2      612.96      608.89     11.30 o
   5   4   2      648.30      666.66     10.43 o
   6   4   2     3679.62     4023.93     29.91 o
   7   4   2      460.39      469.32      8.65 o
   8   4   2       47.94       54.24      6.52 o
   9   4   2      132.22      116.12      6.57 o
  10   4   2       51.81       48.13      6.84 o
  11   4   2      215.87      214.37     11.95 o
  12   4   2       30.17       26.52      6.31 o
  13   4   2        2.52       10.12      6.31 o
  14   4   2       13.50       10.68      6.93 o
  15   4   2        5.35       19.34      7.24 o
  16   4   2      182.45      137.90     10.91 o
  17   4   2        2.01        0.36      6.26 o
  18   4   2       13.52        5.64     13.55 o
   1   5   2      189.54      229.24      8.57 o
   2   5   2      575.59      699.94     14.11 o
   3   5   2      754.77      794.84     14.05 o
   4   5   2     1568.06     1528.56     20.56 o
   5   5   2      170.29      159.83      7.78 o
   6   5   2     1634.08     1564.99     21.76 o
   7   5   2      815.08      782.02     11.33 o
   8   5   2       18.63       10.68      3.41 o
   9   5   2      425.35      451.88     12.65 o
  10   5   2       85.42       89.50      7.45 o
  11   5   2        0.04        0.00      5.64 o
  12   5   2      340.32      316.62     19.69 o
  13   5   2      116.78      149.52     23.27 o
  14   5   2        0.00        0.51      8.45 o
  15   5   2       14.29       10.44      9.63 o
  16   5   2       25.63       14.52      9.02 o
  17   5   2        0.31        0.77     12.68 o
   0   6   2     5480.16     5542.47     67.34 o
   1   6   2       95.66       99.06      7.09 o
   2   6   2      210.73      225.50     10.36 o
   3   6   2     4210.31     4099.43     45.08 o
   4   6   2     2682.91     2668.09     30.58 o
   5   6   2        0.01        0.00      3.62 o
   6   6   2       86.96       83.03      7.87 o
   7   6   2      295.71      301.27     13.93 o
   8   6   2     1104.58     1144.45     23.93 o
   9   6   2      393.18      386.35     16.09 o
  10   6   2       25.24       11.24      5.06 o
  11   6   2      302.20      319.10     17.64 o
  12   6   2        3.43        8.40      9.27 o
  13   6   2      150.33      160.23     23.61 o
  14   6   2      477.40      480.08     28.59 o
  15   6   2       26.98       31.50     15.08 o
  16   6   2       12.46        1.64     12.34 o
   1   7   2        0.64        0.00      3.88 o
   2   7   2     1182.79     1240.27     24.20 o
   3   7   2     1277.38     1301.70     25.84 o
   4   7   2      486.20      459.97     15.44 o
   5   7   2      433.95      358.91     15.40 o
   6   7   2      899.92      932.93     21.81 o
   7   7   2      208.51      206.95     12.85 o
   8   7   2      792.78      753.02     20.62 o
   9   7   2       11.76        0.00      6.23 o
  10   7   2      131.90      144.97     14.29 o
  11   7   2      534.50      516.51     45.88 o
  12   7   2      221.45      175.83     18.39 o
  13   7   2        0.41        0.00      8.88 o
  14   7   2       66.05       94.99     23.98 o
  15   7   2       84.99       92.79     15.94 o
   0   8   2     2616.71     2621.27     46.10 o
   1   8   2      565.20      546.54     18.83 o
   2   8   2        8.36       11.31      6.32 o
   3   8   2     1322.23     1365.13     36.30 o
   4   8   2       35.48       33.98      7.52 o
   5   8   2       89.17       79.57      8.96 o
   6   8   2       29.98       36.15      8.00 o
   7   8   2        4.46        6.52      6.07 o
   8   8   2       21.65       32.21      8.99 o
   9   8   2      184.30      189.05     15.62 o
  10   8   2        0.74        0.00      8.40 o
  11   8   2      609.99      684.15     25.99 o
  12   8   2      342.73      381.76     23.38 o
  13   8   2      135.07      152.15     18.99 o
   1   9   2      706.44      649.93     26.62 o
   2   9   2      514.62      544.30     18.30 o
   3   9   2       10.06        5.01      6.48 o
   4   9   2        0.31        0.00      6.29 o
   5   9   2      521.91      515.49     21.49 o
   6   9   2      337.95      331.40     19.67 o
   7   9   2       63.68       84.06     14.50 o
   8   9   2      354.07      370.82     21.26 o
   9   9   2      437.90      445.24     23.76 o
  10   9   2      136.14      123.71     14.79 o
  11   9   2       69.76       51.13     11.95 o
   0  10   2       11.01        0.00     10.74 o
   1  10   2        6.65        0.00      8.61 o
   2  10   2       89.42       97.41     17.48 o
   3  10   2      605.37      557.65     56.92 o
   4  10   2        0.80        0.98     11.88 o
   5  10   2        0.82        0.00      8.21 o
   6  10   2        4.11       10.50      8.99 o
   7  10   2       23.63       36.86     11.06 o
   8  10   2       40.27       38.67     12.20 o
   9  10   2       73.68       74.04     16.27 o
   2  11   2       68.69       86.64     19.13 o
   3  11   2       38.57       43.96     15.94 o
   4  11   2        1.50        0.00     12.34 o
   5  11   2       23.42        6.98     14.73 o
   1   1   3      844.56      914.83      8.40 o
   2   1   3     2599.42     2560.18     18.84 o
   3   1   3     3509.78     3212.51     20.68 o
   4   1   3       55.71       41.70      2.98 o
   5   1   3      662.55      581.99      7.37 o
   6   1   3     5191.47     5001.31     36.44 o
   7   1   3      283.06      317.27      7.46 o
   8   1   3     1293.44     1402.00     14.87 o
   9   1   3      109.96       82.06      4.48 o
  10   1   3      275.95      248.63      7.74 o
  11   1   3       20.10       11.95      3.05 o
  12   1   3      453.97      410.54      9.98 o
  13   1   3      820.86      782.55     13.42 o
  14   1   3      369.19      336.14     10.20 o
  15   1   3      286.80      282.36      9.97 o
  16   1   3      130.88      135.33      9.47 o
  17   1   3      138.75      152.39      9.35 o
  18   1   3       69.52       97.60     11.52 o
  19   1   3        8.22        7.49      9.15 o
   0   2   3     7003.03     7286.36    127.38 o
   1   2   3     1128.51     1155.66     25.36 o
   2   2   3      812.03      715.71     17.92 o
   3   2   3     2510.84     2483.36     23.33 o
   4   2   3      700.93      706.96     12.38 o
   5   2   3       68.37       44.06      3.45 o
   6   2   3     2098.85     2032.79     16.66 o
   7   2   3        1.14        0.00      1.76 o
   8   2   3     1934.47     1824.59     17.18 o
   9   2   3      289.66      306.01      7.13 o
  10   2   3     1124.54     1099.25     14.12 o
  11   2   3       39.34       41.62      3.95 o
  12   2   3       45.45       37.28      4.50 o
  13   2   3     1222.43     1270.71     23.19 o
  14   2   3       10.28        0.00      3.83 o
  15   2   3       97.53      108.66      6.80 o
  16   2   3       52.02       49.12      7.02 o
  17   2   3        7.25        0.00      8.19 o
  18   2   3       65.50       49.90     20.79 o
   1   3   3      994.78      947.34     14.84 o
   2   3   3     3816.06     3827.76     39.18 o
   3   3   3      852.58      890.80     15.74 o
   4   3   3     8647.82     8878.71     56.79 o
   5   3   3      560.11      556.83     11.59 o
   6   3   3     2301.14     2270.79     23.13 o
   7   3   3      944.62      982.77     14.56 o
   8   3   3      774.78      674.22     12.71 o
   9   3   3     1571.77     1569.35     23.86 o
  10   3   3      100.34       93.64      7.74 o
  11   3   3      951.49      933.35     17.01 o
  12   3   3      164.03      141.86      8.76 o
  13   3   3       30.29       26.63      6.63 o
  14   3   3       49.98       31.46      7.73 o
  15   3   3      402.13      372.50     15.10 o
  16   3   3        2.42        0.63      5.60 o
  17   3   3        4.04        4.28      6.66 o
  18   3   3       20.21       32.90     12.33 o
   0   4   3    14373.62    14541.52    136.48 o
   1   4   3     6403.15     6173.77     51.46 o
   2   4   3     1088.03     1159.21     19.40 o
   3   4   3     5404.79     5571.17     55.98 o
   4   4   3     9892.18    10108.75     82.11 o
   5   4   3       41.74       42.14      3.66 o
   6   4   3      235.37      207.94      7.08 o
   7   4   3       66.03       96.07      5.47 o
   8   4   3     3184.70     3068.85     41.08 o
   9   4   3      434.40      456.77     11.66 o
  10   4   3       13.19        7.68      3.97 o
  11   4   3     1480.16     1489.29     44.58 o
  12   4   3     1151.26     1195.92     28.51 o
  13   4   3      268.86      284.75     19.71 o
  14   4   3       17.77        4.13      9.60 o
  15   4   3       85.88       81.66     10.14 o
  16   4   3      225.02      171.74     13.87 o
  17   4   3       23.48       24.84     11.48 o
  18   4   3       77.43       87.34     15.37 o
   1   5   3     4116.97     4497.53     38.47 o
   2   5   3     2795.43     2875.24     31.39 o
   3   5   3      195.52      189.39      9.02 o
   4   5   3      589.20      568.00     12.35 o
   5   5   3      217.09      205.21     13.27 o
   6   5   3      508.59      526.66     12.60 o
   7   5   3      249.79      236.94      7.62 o
   8   5   3      586.42      621.80     13.80 o
   9   5   3      301.97      294.80     11.51 o
  10   5   3       61.97       70.17      7.52 o
  11   5   3      281.45      274.87     13.57 o
  12   5   3      332.41      300.57     17.75 o
  13   5   3      294.68      316.09     20.34 o
  14   5   3      490.23      474.68     24.08 o
  15   5   3        6.64        0.00     11.74 o
  16   5   3        0.40        1.43      7.75 o
  17   5   3        0.02        0.00     13.53 o
   0   6   3      633.78      605.61     26.24 o
   1   6   3       10.28        5.62      3.88 o
   2   6   3      555.77      549.84     16.43 o
   3   6   3       20.20       21.35      4.40 o
   4   6   3       12.79        1.25      4.26 o
   5   6   3      177.27      167.91     10.20 o
   6   6   3      154.07      155.47     10.23 o
   7   6   3      275.28      303.68     16.11 o
   8   6   3       51.40       54.47      7.92 o
   9   6   3        3.40        1.02      5.71 o
  10   6   3        0.82        0.00      4.67 o
  11   6   3      181.73      173.81     14.18 o
  12   6   3       16.45        6.61      7.89 o
  13   6   3      260.56      254.13     17.55 o
  14   6   3      139.99      139.28     17.25 o
  15   6   3        3.46       17.66     11.06 o
  16   6   3        1.55        0.00     21.42 o
   1   7   3       71.27       61.77      5.97 o
   2   7   3      993.47     1022.55     22.80 o
   3   7   3       10.72        4.05      5.00 o
   4   7   3       33.55       37.92      6.70 o
   5   7   3      987.11      973.94     21.82 o
   6   7   3      328.89      335.01     17.72 o
   7   7   3      236.11      227.64     13.45 o
   8   7   3      125.08      139.36     11.65 o
   9   7   3      744.39      739.85     21.55 o
  10   7   3       25.56       18.88      9.38 o
  11   7   3        9.73       19.38      8.70 o
  12   7   3      183.63      158.12     19.85 o
  13   7   3       74.46       69.54     14.40 o
  14   7   3       21.08       14.92     11.20 o
  15   7   3        0.01        9.10     11.85 o
   0   8   3      491.64      448.63     36.07 o
   1   8   3        0.66        0.00      5.72 o
   2   8   3       89.15       86.12      9.12 o
   3   8   3     1041.74     1014.14     22.95 o
   4   8   3     1246.25     1207.63     25.40 o
   5   8   3        0.27        0.00      5.91 o
   6   8   3        0.44        0.00      5.86 o
   7   8   3      127.24      131.89     11.58 o
   8   8   3       57.95       54.60      8.95 o
   9   8   3        0.77        6.61      7.86 o
  10   8   3       64.38       51.03     10.99 o
  11   8   3       85.00       57.98     12.25 o
  12   8   3        4.15        0.00      9.44 o
  13   8   3       42.29       23.77     12.66 o
   1   9   3       85.07       97.12     15.94 o
   2   9   3      235.21      235.88     18.99 o
   3   9   3        7.39        4.31      7.42 o
   4   9   3      331.72      333.35     16.57 o
   5   9   3       75.71       69.07      9.56 o
   6   9   3       76.49       90.01     11.78 o
   7   9   3       35.66       32.58      9.74 o
   8   9   3       43.77       29.31     10.14 o
   9   9   3       22.12       30.64     14.48 o
  10   9   3       33.82       21.33     10.54 o
  11   9   3       44.20       32.41     11.06 o
   0  10   3       20.21       40.58     19.16 o
   1  10   3      128.75      135.39     15.99 o
   2  10   3       98.48       93.32     14.49 o
   3  10   3      491.27      532.96     36.21 o
   4  10   3        1.67        5.07     12.75 o
   5  10   3        0.24        0.00     11.37 o
   6  10   3       19.88        8.09     10.62 o
   7  10   3       45.91       58.24     11.64 o
   8  10   3        9.81       23.41     10.64 o
   9  10   3      174.78      209.53     20.34 o
   1  11   3        3.83       12.63     21.98 o
   2  11   3       34.06       37.72     15.53 o
   3  11   3       49.72       40.86     16.91 o
   4  11   3       22.57       25.36     15.94 o
   0   0   4    12743.82    13142.28    196.14 o
   1   0   4     1251.92     1358.42     19.13 o
   2   0   4     6527.21     6317.45     70.54 o
   3   0   4     1458.87     1452.65     21.71 o
   4   0   4    17788.43    17040.33    186.33 o
   5   0   4     3908.82     4202.72     40.04 o
   6   0   4      265.49      228.50      7.67 o
   7   0   4       65.95       94.99      6.26 o
   8   0   4     7375.54     7581.62    111.84 o
   9   0   4      703.62      757.06     27.98 o
  10   0   4     1583.28     1741.72     26.09 o
  11   0   4     3809.75     3733.83     44.28 o
  12   0   4        8.43        0.30      4.18 o
  13   0   4      178.23      165.71     10.43 o
  14   0   4     1153.43     1253.90     28.92 o
  15   0   4       66.84       40.15      7.70 o
  16   0   4      663.30      687.94     20.23 o
  17   0   4      250.83      256.42     14.97 o
  18   0   4      106.88       63.15     11.60 o
  19   0   4        6.94       28.33     19.73 o
   1   1   4     5711.65     5993.89     39.82 o
   2   1   4    12066.41    12375.37     77.33 o
   3   1   4     9835.81    10025.84     59.88 o
   4   1   4     7173.51     7355.16     43.49 o
   5   1   4     7786.31     8150.05     48.57 o
   6   1   4     2118.73     2010.07     15.99 o
   7   1   4     4817.10     4967.35     34.23 o
   8   1   4       97.24      134.03      6.56 o
   9   1   4       11.11        9.98      3.05 o
  10   1   4     1439.57     1407.56     20.98 o
  11   1   4      739.45      713.67     12.74 o
  12   1   4       14.17       15.90      3.48 o
  13   1   4        8.76        7.17      3.67 o
  14   1   4      503.73      516.04     14.33 o
  15   1   4       97.25       97.61      8.41 o
  16   1   4        0.02        0.00      4.26 o
  17   1   4       56.19       69.43      6.61 o
  18   1   4       60.50       52.31      8.39 o
  19   1   4        0.74       20.99     12.33 o
   0   2   4   114028.48   112722.20   1707.74 o
   1   2   4     1949.91     2098.66     36.26 o
   2   2   4       54.82       50.40      2.39 o
   3   2   4    14397.30    14329.41    113.89 o
   4   2   4      164.58      157.93      7.99 o
   5   2   4     1464.19     1582.89     14.31 o
   6   2   4     4026.11     4168.86     26.67 o
   7   2   4      690.46      558.41      7.75 o
   8   2   4        0.70        0.00      2.93 o
   9   2   4      370.60      406.25      8.12 o
  10   2   4      851.74      835.72     12.24 o
  11   2   4       14.46        9.14      3.12 o
  12   2   4     1241.31     1248.47     17.55 o
  13   2   4      125.40      105.90      8.81 o
  14   2   4      441.38      444.66     13.26 o
  15   2   4       60.13       61.36      6.03 o
  16   2   4      170.27      152.94     11.10 o
  17   2   4       38.57       46.41      7.63 o
  18   2   4       18.92       10.35     11.20 o
   1   3   4      562.63      498.83     45.65 o
   2   3   4     5782.49     5837.91     54.61 o
   3   3   4      526.38      498.22     13.50 o
   4   3   4    10397.38    10628.96     81.17 o
   5   3   4      920.59      914.21     14.45 o
   6   3   4     3666.87     3507.53     35.49 o
   7   3   4        2.85        4.41      2.86 o
   8   3   4     2322.62     2574.56     39.99 o
   9   3   4     2630.21     2797.94     27.09 o
  10   3   4        2.72        0.00      3.50 o
  11   3   4        7.36        2.39      4.07 o
  12   3   4      111.91       95.36      8.56 o
  13   3   4      363.76      386.64     15.77 o
  14   3   4       31.62       32.39      8.55 o
  15   3   4        0.14        0.00      6.64 o
  16   3   4       21.97       30.36      7.24 o
  17   3   4      231.10      242.05     21.46 o
  18   3   4       14.75        4.70     11.64 o
   0   4   4     1829.18     1994.13     28.27 o
   1   4   4     2125.65     2249.41     28.14 o
   2   4   4     1125.96     1177.82     19.71 o
   3   4   4      730.93      763.66     16.22 o
   4   4   4     1221.08     1268.59     32.06 o
   5   4   4      383.00      398.06      7.39 o
   6   4   4      116.36      119.80      5.43 o
   7   4   4       13.62       11.46      3.53 o
   8   4   4      114.07      104.81      7.69 o
   9   4   4      960.87      937.28     22.26 o
  10   4   4      288.93      304.89     12.30 o
  11   4   4       15.20       17.63      6.67 o
  12   4   4       19.76       15.63      5.93 o
  13   4   4      313.20      328.16     14.53 o
  14   4   4        7.70        0.00      6.15 o
  15   4   4       11.08        5.21      7.03 o
  16   4   4        5.17        0.00      7.14 o
  17   4   4       12.68        6.95     10.54 o
   1   5   4     1768.46     1862.35     20.79 o
   2   5   4      579.36      603.80     12.52 o
   3   5   4     3213.74     3197.86     38.88 o
   4   5   4      323.68      362.32      9.47 o
   5   5   4       14.17       18.09      4.78 o
   6   5   4     3760.46     3602.60     41.88 o
   7   5   4        0.41        3.74      4.94 o
   8   5   4      233.13      240.60     14.25 o
   9   5   4       29.51       35.22      5.72 o
  10   5   4      502.77      472.76     15.36 o
  11   5   4      270.21      287.61     14.06 o
  12   5   4       12.26        6.42      7.40 o
  13   5   4      231.31      250.50     18.39 o
  14   5   4       36.63       52.29     10.18 o
  15   5   4        0.78        0.00      8.24 o
  16   5   4       73.24       86.93     11.28 o
  17   5   4      180.71      225.22     21.65 o
   0   6   4     1955.98     1838.21     31.44 o
   1   6   4      342.00      323.98      9.49 o
   2   6   4       32.69       29.75      4.20 o
   3   6   4      200.53      205.90     13.78 o
   4   6   4      703.39      672.31     17.99 o
   5   6   4      585.49      623.77     20.02 o
   6   6   4      175.20      182.95     10.93 o
   7   6   4      623.87      554.49     16.89 o
   8   6   4      472.92      494.01     16.69 o
   9   6   4     3267.07     3194.19     53.53 o
  10   6   4     1194.31     1173.31     39.10 o
  11   6   4      192.49      199.55     12.52 o
  12   6   4      390.26      424.62     17.20 o
  13   6   4       82.23       73.16     11.45 o
  14   6   4       11.15        8.66      8.36 o
  15   6   4       79.68       88.31     13.14 o
  16   6   4        0.25        0.00     21.42 o
   1   7   4       57.64       51.73      7.81 o
   2   7   4      201.96      168.87     11.32 o
   3   7   4      906.92      933.80     30.16 o
   4   7   4        6.46        2.83      5.23 o
   5   7   4     1389.58     1424.72     46.77 o
   6   7   4     1741.17     1761.97     30.73 o
   7   7   4      560.31      519.68     17.77 o
   8   7   4      153.17      168.71     12.32 o
   9   7   4       50.76       59.76     11.16 o
  10   7   4       22.87       21.31      8.36 o
  11   7   4       65.06       56.64     12.28 o
  12   7   4        3.24        0.00      8.02 o
  13   7   4       53.82       40.87     12.51 o
  14   7   4       26.22       33.02     11.92 o
  15   7   4       44.61       48.47     13.41 o
   0   8   4       96.43      102.58     22.54 o
   1   8   4      716.39      717.93     31.48 o
   2   8   4      454.25      448.90     21.70 o
   3   8   4      375.08      374.92     15.84 o
   4   8   4     1714.16     1707.96     34.74 o
   5   8   4      378.69      357.87     16.59 o
   6   8   4       26.69       13.50      6.78 o
   7   8   4      232.42      243.69     14.67 o
   8   8   4      431.88      452.15     23.66 o
   9   8   4      513.56      494.05     20.67 o
  10   8   4       23.85       24.62      9.94 o
  11   8   4      269.83      330.86     24.94 o
  12   8   4       51.28       36.97     12.57 o
  13   8   4        0.14        1.08     10.57 o
   1   9   4       10.97       10.55      9.94 o
   2   9   4      186.43      199.04     18.00 o
   3   9   4       23.68       10.77      9.44 o
   4   9   4      230.00      205.32     17.98 o
   5   9   4      509.63      505.03     19.53 o
   6   9   4        4.13        0.00      7.11 o
   7   9   4      114.97       99.59     11.29 o
   8   9   4      396.09      413.90     22.45 o
   9   9   4       90.48      101.72     13.41 o
  10   9   4        0.40        0.00      8.31 o
  11   9   4      315.35      392.92     27.94 o
   0  10   4      337.49      362.97     42.83 o
   1  10   4      134.83      110.20     15.54 o
   2  10   4      317.73      291.39     24.31 o
   3  10   4      106.31       88.38     14.97 o
   4  10   4      236.27      204.34     19.08 o
   5  10   4      270.74      245.30     26.62 o
   6  10   4       11.41       11.85     19.16 o
   7  10   4        5.17        0.00     21.42 o
   8  10   4        8.08        6.79      8.89 o
   1  11   4       31.33       20.74     11.85 o
   2  11   4       18.18       16.26     15.08 o
   3  11   4        6.56        0.00     12.18 o
   4  11   4        8.42        0.00     16.91 o
   1   1   5     3310.50     3382.65     23.59 o
   2   1   5    39192.49    39427.07    221.71 o
   3   1   5     2384.14     2558.46     21.17 o
   4   1   5      706.39      723.70     11.44 o
   5   1   5     2158.53     2110.88     17.07 o
   6   1   5     2583.77     2507.85     18.91 o
   7   1   5        8.12        4.19      2.08 o
   8   1   5     1230.17     1319.63     14.77 o
   9   1   5     2023.47     2011.24     21.47 o
  10   1   5      140.24      134.85      6.00 o
  11   1   5        2.39        0.00      2.77 o
  12   1   5     1125.25     1145.76     17.22 o
  13   1   5      316.61      269.13      9.45 o
  14   1   5      921.30      913.72     15.31 o
  15   1   5      503.82      471.17     11.91 o
  16   1   5      180.19      181.57      8.80 o
  17   1   5       29.87       27.24      5.70 o
  18   1   5       23.05       19.32      6.81 o
   0   2   5    65110.59    65649.33    990.50 o
   1   2   5      255.05      223.66     15.52 o
   2   2   5      563.54      593.56      7.99 o
   3   2   5     5721.13     6177.55     47.84 o
   4   2   5     1093.75     1094.27      9.18 o
   5   2   5     5968.30     6191.09     38.64 o
   6   2   5      387.17      512.06     10.95 o
   7   2   5     4129.88     4407.04     42.67 o
   8   2   5       53.75       52.72      3.24 o
   9   2   5      901.89      939.39     13.25 o
  10   2   5     1451.72     1374.27     17.72 o
  11   2   5       18.15       25.48      3.79 o
  12   2   5     1143.13     1104.90     15.89 o
  13   2   5        5.94        2.94      3.90 o
  14   2   5      456.73      375.10     12.39 o
  15   2   5      186.69      192.29     11.43 o
  16   2   5        2.17        0.00      5.80 o
  17   2   5        1.31        0.00      8.61 o
  18   2   5        5.12        8.29     10.75 o
   1   3   5     1635.43     1733.44     39.45 o
   2   3   5       97.65      114.13      8.83 o
   3   3   5      849.62      814.39     12.88 o
   4   3   5      974.73     1047.29     16.53 o
   5   3   5     1646.71     1656.95     25.24 o
   6   3   5     1499.19     1535.65     21.24 o
   7   3   5     3258.46     3127.97     30.17 o
   8   3   5      905.32      944.46     13.46 o
   9   3   5      298.48      272.73      8.35 o
  10   3   5       22.27       20.84      5.05 o
  11   3   5      115.67      146.33     13.55 o
  12   3   5      302.44      317.97     13.79 o
  13   3   5        1.03        0.00      5.21 o
  14   3   5     1101.17     1030.05     25.68 o
  15   3   5      352.48      316.25     17.60 o
  16   3   5        3.32        0.00      5.45 o
  17   3   5       60.60       76.09     14.47 o
  18   3   5       14.70        8.94     11.10 o
   0   4   5     3318.19     3360.63     40.16 o
   1   4   5     4483.89     4715.70     47.92 o
   2   4   5     4849.02     4810.17     49.53 o
   3   4   5     1142.39     1204.65     21.03 o
   4   4   5     4374.30     3990.19     34.30 o
   5   4   5       35.68       34.38      5.47 o
   6   4   5      256.75      269.61      9.68 o
   7   4   5       75.01       67.63      5.99 o
   8   4   5     3202.40     3126.80     36.83 o
   9   4   5      309.61      288.19     11.85 o
  10   4   5      497.39      505.11     12.60 o
  11   4   5     2174.54     2279.15     33.86 o
  12   4   5      128.21      128.41      9.73 o
  13   4   5       44.14       30.84      7.10 o
  14   4   5       79.25       83.40      9.18 o
  15   4   5      286.43      325.43     17.35 o
  16   4   5       41.01       34.18      9.23 o
  17   4   5       39.19       69.47     14.71 o
   1   5   5       23.79       30.90      3.26 o
   2   5   5        0.20        0.00      3.25 o
   3   5   5       37.05       32.21      6.51 o
   4   5   5      332.26      374.46     16.76 o
   5   5   5     3159.03     3180.05     38.26 o
   6   5   5      331.89      330.60     15.85 o
   7   5   5      965.21      904.07     19.16 o
   8   5   5     1477.46     1505.97     28.86 o
   9   5   5       63.81       64.93      7.71 o
  10   5   5      682.28      696.52     22.08 o
  11   5   5      104.44       96.95      9.18 o
  12   5   5       96.76      130.80     12.79 o
  13   5   5       36.19       23.21      8.84 o
  14   5   5       80.56       81.95     12.23 o
  15   5   5      108.72      103.58     10.64 o
  16   5   5       62.61       83.96     11.38 o
  17   5   5      156.44      191.14     25.92 o
   0   6   5      578.37      550.33     18.92 o
   1   6   5       29.85       30.16      7.91 o
   2   6   5      209.72      216.41     15.13 o
   3   6   5     2971.47     3010.87     40.68 o
   4   6   5      539.36      580.57     17.70 o
   5   6   5     1059.98     1052.00     26.52 o
   6   6   5      193.80      192.06     11.56 o
   7   6   5        5.43       20.07      6.25 o
   8   6   5      163.91      165.39     19.04 o
   9   6   5     1166.41     1231.76     29.88 o
  10   6   5      712.75      749.46     20.28 o
  11   6   5        0.02        0.00      5.27 o
  12   6   5      200.24      221.85     13.73 o
  13   6   5       22.23       12.94      8.72 o
  14   6   5       86.61      106.92     12.93 o
  15   6   5       80.57      107.68     14.18 o
  16   6   5        0.41        0.00     10.24 o
   1   7   5      406.74      390.50     18.46 o
   2   7   5     2041.10     1990.83     32.78 o
   3   7   5      275.28      262.33     14.07 o
   4   7   5        3.61        0.00      5.05 o
   5   7   5        7.45        2.65      5.45 o
   6   7   5     2771.05     2748.71     39.44 o
   7   7   5       10.23       12.51      6.72 o
   8   7   5      270.20      303.03     24.25 o
   9   7   5       44.69       45.42      9.74 o
  10   7   5      143.38      160.19     14.61 o
  11   7   5       18.49       15.54     11.23 o
  12   7   5       19.49       24.21     12.80 o
  13   7   5       42.66       39.68      8.48 o
  14   7   5        5.71       11.36     11.23 o
   0   8   5        1.46        0.00     10.14 o
   1   8   5      356.55      405.27     28.69 o
   2   8   5       83.52       79.28     14.65 o
   3   8   5        9.85        3.79      8.12 o
   4   8   5       51.37       41.19      7.97 o
   5   8   5       90.77       90.55     13.45 o
   6   8   5      189.47      178.97     13.10 o
   7   8   5        2.33        7.69      7.23 o
   8   8   5       58.35       57.89      9.41 o
   9   8   5        0.66        6.48      8.34 o
  10   8   5       89.30       66.81     11.10 o
  11   8   5       48.21       48.70     10.51 o
  12   8   5        2.26       14.96     11.48 o
  13   8   5       59.46       31.07     13.32 o
   1   9   5       82.36       60.29     14.73 o
   2   9   5      237.83      228.06     23.11 o
   3   9   5       58.19       44.96     11.39 o
   4   9   5       27.42       29.44     11.19 o
   5   9   5        0.00        0.67      8.23 o
   6   9   5      148.23      133.14     14.09 o
   7   9   5       13.28       14.56      8.06 o
   8   9   5        1.74        0.00      7.40 o
   9   9   5      124.57      134.98     14.53 o
  10   9   5       71.06       69.50     14.53 o
  11   9   5       53.56       46.17     14.20 o
   0  10   5      979.03     1216.27     66.51 o
   1  10   5        6.51        6.04     12.34 o
   2  10   5       78.76       69.91     14.50 o
   3  10   5       77.65       59.48     13.57 o
   4  10   5       32.27       65.04     17.08 o
   5  10   5       21.55       18.58     18.47 o
   6  10   5        2.41       41.21     14.28 o
   7  10   5      239.76      211.32     38.89 o
   8  10   5        9.75       10.72     14.73 o
   1  11   5       21.53        0.00     12.96 o
   2  11   5       99.30      108.43     16.90 o
   3  11   5       86.45       57.99     17.92 o
   0   0   6     2672.78     2610.65     48.47 o
   1   0   6      146.45      151.89      5.55 o
   2   0   6    16359.48    17157.95    182.93 o
   3   0   6     6931.21     6745.78     65.80 o
   4   0   6    25047.46    25077.78    170.72 o
   5   0   6      855.44      940.15     13.26 o
   6   0   6      420.23      487.41     11.29 o
   7   0   6    18284.71    18607.95    149.52 o
   8   0   6     3227.07     3077.74     36.26 o
   9   0   6     2168.70     2165.41     29.91 o
  10   0   6     1311.98     1237.91     21.79 o
  11   0   6      290.37      317.20     17.08 o
  12   0   6        0.22        0.00      3.84 o
  13   0   6       44.36       50.42      7.07 o
  14   0   6        0.08        0.00      5.79 o
  15   0   6        9.90       11.03      6.17 o
  16   0   6       66.55       40.18      7.75 o
  17   0   6       78.40       57.94      8.95 o
  18   0   6       21.86       41.71     20.29 o
   1   1   6     1781.05     1814.64     15.57 o
   2   1   6    16868.02    17131.11     99.15 o
   3   1   6      807.29      852.35     10.52 o
   4   1   6     1233.32     1187.20     12.69 o
   5   1   6      585.10      543.68      9.34 o
   6   1   6     2013.17     1935.30     15.17 o
   7   1   6     5579.77     5577.39     35.67 o
   8   1   6      258.24      254.09      6.80 o
   9   1   6      620.02      658.45     10.85 o
  10   1   6        5.31        3.85      2.82 o
  11   1   6      245.99      208.80     11.85 o
  12   1   6        0.27        0.00      3.60 o
  13   1   6      295.36      303.15      9.39 o
  14   1   6        6.98        4.71      3.95 o
  15   1   6      102.47       85.63      6.70 o
  16   1   6      340.66      363.59     11.89 o
  17   1   6      114.74      109.35      7.99 o
  18   1   6        3.17        8.37      7.04 o
   0   2   6    11436.66    12432.97    164.01 o
   1   2   6     1074.65     1031.72     18.71 o
   2   2   6      329.70      278.31      6.96 o
   3   2   6       50.75       50.25      3.77 o
   4   2   6        7.83       12.36      1.83 o
   5   2   6        0.50        2.95      1.58 o
   6   2   6      362.00      377.74      6.56 o
   7   2   6     1900.21     1961.11     16.55 o
   8   2   6       43.18       39.15      3.04 o
   9   2   6       28.81       25.79      3.21 o
  10   2   6     2088.81     2084.58     20.94 o
  11   2   6      927.44      925.86     13.81 o
  12   2   6       82.63       93.68      6.34 o
  13   2   6       26.38       33.96      5.04 o
  14   2   6        0.70        3.20      4.63 o
  15   2   6      597.56      547.66     17.17 o
  16   2   6       54.64       57.94      8.05 o
  17   2   6        2.30        0.00     10.38 o
  18   2   6       12.20       36.03     13.01 o
   1   3   6      730.94      851.13     17.50 o
   2   3   6     1126.00     1103.40     15.13 o
   3   3   6      420.28      372.24      9.34 o
   4   3   6        8.38        3.61      2.90 o
   5   3   6       27.07       25.52      5.51 o
   6   3   6     2671.51     2564.85     27.89 o
   7   3   6      669.48      708.62     12.55 o
   8   3   6      504.16      434.89     10.43 o
   9   3   6     1094.75     1096.92     17.54 o
  10   3   6     2287.60     2254.41     27.50 o
  11   3   6      689.13      730.30     21.43 o
  12   3   6      745.77      757.99     19.23 o
  13   3   6      188.25      206.87     12.53 o
  14   3   6      206.47      205.49     13.21 o
  15   3   6        9.74       17.32      7.52 o
  16   3   6      140.49      156.16     13.74 o
  17   3   6        0.79        0.00      9.44 o
  18   3   6       96.19       78.21     15.12 o
   0   4   6     2323.48     2506.94     71.01 o
   1   4   6     1250.13     1392.99     25.67 o
   2   4   6        1.84        3.46      3.80 o
   3   4   6      458.48      442.65     15.09 o
   4   4   6      433.09      418.65     10.41 o
   5   4   6      154.86      141.70      7.29 o
   6   4   6      393.49      417.06     11.33 o
   7   4   6       19.39       22.54      4.63 o
   8   4   6      269.99      290.14     11.60 o
   9   4   6       64.38       59.05      5.48 o
  10   4   6       11.97       14.40      4.49 o
  11   4   6      230.06      257.80     11.03 o
  12   4   6      204.89      221.42     12.50 o
  13   4   6       52.73       48.71      7.83 o
  14   4   6      287.17      264.97     14.80 o
  15   4   6       76.50       68.55     10.05 o
  16   4   6        6.32        7.08      7.94 o
  17   4   6       20.72       16.53     11.71 o
   1   5   6      187.51      171.86      6.72 o
   2   5   6     2412.15     2303.15     31.69 o
   3   5   6      280.58      276.84     11.66 o
   4   5   6     1744.58     1689.90     33.57 o
   5   5   6      748.01      769.77     20.07 o
   6   5   6      358.32      343.52     11.22 o
   7   5   6      427.84      406.26     12.41 o
   8   5   6      129.05      103.86      8.21 o
   9   5   6       42.51       40.72      8.21 o
  10   5   6     1707.04     1672.96     30.90 o
  11   5   6      164.57      161.74     11.11 o
  12   5   6       14.88        3.32      6.07 o
  13   5   6      101.36      107.39     12.62 o
  14   5   6      151.74      151.12     19.85 o
  15   5   6       28.71       17.55      7.35 o
  16   5   6        1.72        5.71      7.26 o
   0   6   6     3306.22     2984.88     89.05 o
   1   6   6     2142.32     2151.56     31.58 o
   2   6   6      528.83      562.05     16.76 o
   3   6   6      425.87      441.85     15.01 o
   4   6   6      414.14      412.57     15.69 o
   5   6   6     1595.66     1646.59     27.70 o
   6   6   6        0.07        0.52      5.32 o
   7   6   6      635.42      630.55     21.48 o
   8   6   6      511.91      497.97     20.17 o
   9   6   6      400.51      371.38     19.54 o
  10   6   6        1.47        0.00      5.18 o
  11   6   6       79.43       87.77      9.30 o
  12   6   6      145.51      150.35     11.87 o
  13   6   6        0.07        0.00      7.59 o
  14   6   6        5.29        2.33      8.30 o
  15   6   6       59.00       67.87     12.34 o
   1   7   6      150.19      148.63     20.29 o
   2   7   6      194.76      202.68     26.49 o
   3   7   6       59.20       60.22      8.28 o
   4   7   6       75.72       80.11     12.07 o
   5   7   6        4.45        2.40      5.98 o
   6   7   6      940.01      871.74     21.79 o
   7   7   6      885.01      906.60     25.96 o
   8   7   6      128.26      114.92     15.47 o
   9   7   6      139.47      136.39     13.48 o
  10   7   6        9.56       14.73      8.16 o
  11   7   6       10.38        4.08      8.30 o
  12   7   6        0.36        0.00      6.49 o
  13   7   6        3.08        8.00      6.89 o
  14   7   6        0.54        1.82      9.92 o
   0   8   6        5.34        5.64     13.53 o
   1   8   6        0.22        1.60     14.09 o
   2   8   6      174.75      159.51     29.31 o
   3   8   6      485.94      552.86     30.68 o
   4   8   6      867.94      842.19     33.44 o
   5   8   6        6.86        5.85      6.52 o
   6   8   6      239.85      241.77     14.59 o
   7   8   6      248.30      271.99     15.73 o
   8   8   6      891.57      946.71     28.38 o
   9   8   6      235.11      228.72     17.24 o
  10   8   6        3.65       10.04      8.47 o
  11   8   6      217.18      244.11     18.11 o
  12   8   6       43.04       34.31     11.04 o
  13   8   6        1.38        0.00     11.11 o
   1   9   6        5.24        0.00     10.36 o
   2   9   6       22.04       18.49     11.88 o
   3   9   6      211.86      252.82     20.36 o
   4   9   6      132.03      146.21     17.13 o
   5   9   6      209.03      220.97     20.15 o
   6   9   6      204.71      219.89     20.15 o
   7   9   6      245.52      220.74     25.90 o
   8   9   6        2.26       12.60      9.20 o
   9   9   6       24.09       34.28     10.90 o
  10   9   6      125.81      117.15     16.60 o
  11   9   6      122.17      129.94     18.13 o
   0  10   6       32.20       19.16     20.29 o
   1  10   6       15.77        6.76     11.88 o
   2  10   6        7.58       18.80     11.23 o
   3  10   6      110.67       74.03     14.89 o
   4  10   6       86.92      103.11     15.59 o
   5  10   6        4.22       19.87     11.79 o
   6  10   6        7.57        7.32     10.75 o
   7  10   6       43.38       40.15     13.44 o
   8  10   6        2.47        0.00     18.04 o
   1  11   6      121.69      104.56     17.30 o
   2  11   6      434.90      447.47     29.89 o
   1   1   7     2799.72     2863.71     21.39 o
   2   1   7     9048.33     9073.57     56.24 o
   3   1   7      486.28      511.63      8.38 o
   4   1   7     1825.43     1968.39     19.32 o
   5   1   7     3112.70     3358.95     27.09 o
   6   1   7     3253.81     3178.63     23.15 o
   7   1   7     1122.74     1141.06     11.78 o
   8   1   7      458.59      428.71      8.51 o
   9   1   7        5.81        0.00      2.34 o
  10   1   7     1717.61     1673.23     18.94 o
  11   1   7       12.73       12.36      3.49 o
  12   1   7       99.20      105.06      6.16 o
  13   1   7       25.18       28.19      4.70 o
  14   1   7        1.24        0.00      3.84 o
  15   1   7       82.78       83.93      6.84 o
  16   1   7       37.14       49.40      6.15 o
  17   1   7        3.50        1.81      5.67 o
  18   1   7       85.19       81.08     11.07 o
   0   2   7      208.36      192.05     12.40 o
   1   2   7    14505.54    14894.30    118.20 o
   2   2   7     4471.60     4643.53     42.33 o
   3   2   7       16.30       18.23      2.80 o
   4   2   7      389.61      449.94      6.66 o
   5   2   7     2822.95     3090.25     34.94 o
   6   2   7      543.46      566.99      8.49 o
   7   2   7      108.28       86.99      3.87 o
   8   2   7       39.05       49.07      5.38 o
   9   2   7        0.84        0.06      2.20 o
  10   2   7      251.80      221.03      7.86 o
  11   2   7      771.54      733.92     13.58 o
  12   2   7      485.66      489.62     11.62 o
  13   2   7      455.17      450.11     13.68 o
  14   2   7      355.46      374.28     12.21 o
  15   2   7      300.77      318.16     17.61 o
  16   2   7        0.00        0.00      5.56 o
  17   2   7       27.00       13.79     10.80 o
  18   2   7        0.24        0.00     12.23 o
   1   3   7     4610.67     4949.64     41.26 o
   2   3   7     6307.24     7107.46     55.07 o
   3   3   7     6221.66     6332.80     50.91 o
   4   3   7     1599.92     1667.02     21.32 o
   5   3   7     2337.35     2393.55     24.42 o
   6   3   7      150.63      127.37      7.65 o
   7   3   7      835.72      770.95     13.57 o
   8   3   7       51.60       52.29      5.23 o
   9   3   7      227.95      227.78      9.28 o
  10   3   7      165.50      143.33      9.91 o
  11   3   7      710.76      674.47     24.39 o
  12   3   7       75.79       72.17      8.79 o
  13   3   7       38.25       42.24      7.74 o
  14   3   7      461.79      454.90     17.91 o
  15   3   7       13.73       21.50      8.25 o
  16   3   7      335.86      355.24     23.43 o
  17   3   7      148.90      198.72     20.09 o
   0   4   7        6.22       14.65      9.02 o
   1   4   7      304.36      338.13     18.08 o
   2   4   7     1590.68     1584.06     29.17 o
   3   4   7      591.17      486.67     10.93 o
   4   4   7     1306.16     1287.11     23.15 o
   5   4   7        1.50        1.91      2.99 o
   6   4   7       92.64      107.20      7.14 o
   7   4   7     1568.89     1633.15     24.74 o
   8   4   7      843.03      815.04     17.15 o
   9   4   7      179.31      159.25      8.15 o
  10   4   7      128.40      154.71      8.74 o
  11   4   7      110.93      129.34      8.68 o
  12   4   7      770.57      832.77     20.74 o
  13   4   7     1182.38     1233.70     25.98 o
  14   4   7      481.06      557.08     19.34 o
  15   4   7      300.72      386.63     19.73 o
  16   4   7       45.82       65.74     18.71 o
  17   4   7       23.65       21.54     12.78 o
   1   5   7     1084.05     1130.81     24.61 o
   2   5   7       90.72      108.91     15.84 o
   3   5   7     2001.48     2043.07     36.81 o
   4   5   7     1985.80     1975.83     37.28 o
   5   5   7      579.12      598.36     18.42 o
   6   5   7      298.10      283.14     10.82 o
   7   5   7     1149.28     1123.36     20.84 o
   8   5   7        0.24        0.00      4.42 o
   9   5   7      359.22      389.58     14.75 o
  10   5   7       35.71       31.84      6.83 o
  11   5   7       26.32       24.43      7.63 o
  12   5   7      468.87      473.42     18.47 o
  13   5   7       33.44       27.93      9.36 o
  14   5   7        9.95       10.34      8.67 o
  15   5   7       16.64       27.69      8.52 o
  16   5   7      240.01      224.71     14.95 o
   0   6   7     2587.05     2550.90     82.29 o
   1   6   7     2807.69     2690.60    116.67 o
   2   6   7     1038.57     1034.56     30.52 o
   3   6   7      576.21      540.73     20.37 o
   4   6   7      208.62      187.75     23.00 o
   5   6   7      703.23      706.83     21.15 o
   6   6   7       20.38       11.25      6.67 o
   7   6   7       69.43       59.86     11.11 o
   8   6   7       87.87       79.90     12.85 o
   9   6   7        1.10        0.00      4.80 o
  10   6   7        6.17        0.00      5.51 o
  11   6   7       43.61       70.69      9.95 o
  12   6   7       75.57       62.97      9.05 o
  13   6   7       46.00       54.70      9.41 o
  14   6   7       35.00       43.12     11.20 o
  15   6   7        0.97        0.00      7.97 o
   1   7   7      109.03      107.59     16.33 o
   2   7   7     1699.99     1706.79     49.40 o
   3   7   7       10.24        3.04     11.27 o
   4   7   7       60.99       50.17      8.28 o
   5   7   7      123.71      127.73     12.21 o
   6   7   7      200.52      216.51     15.29 o
   7   7   7       89.97       95.80     11.40 o
   8   7   7       22.44       11.16      7.48 o
   9   7   7      211.91      201.71     16.10 o
  10   7   7      324.93      335.66     32.87 o
  11   7   7       11.74        8.74      8.43 o
  12   7   7        8.03        7.35      7.61 o
  13   7   7        1.15        0.00      7.01 o
  14   7   7      179.37      199.54     20.58 o
   0   8   7      148.09      128.50     25.93 o
   1   8   7       51.37       37.67     12.34 o
   2   8   7       17.76        3.38     10.36 o
   3   8   7      411.14      385.38     29.46 o
   4   8   7      337.52      373.44     24.36 o
   5   8   7        0.69        0.00      9.97 o
   6   8   7       68.51       46.48     11.90 o
   7   8   7      147.25      142.78     13.84 o
   8   8   7       13.78       14.72      8.91 o
   9   8   7       76.82       81.60     11.97 o
  10   8   7        7.73        0.00      8.38 o
  11   8   7        0.78        0.00      8.30 o
  12   8   7       30.60       40.39     10.94 o
   1   9   7       12.05       10.14     11.96 o
   2   9   7      658.35      729.72     36.21 o
   3   9   7       53.65       91.65     17.54 o
   4   9   7        0.70        0.00     11.03 o
   5   9   7      295.20      266.68     21.86 o
   6   9   7       50.16       38.72     13.91 o
   7   9   7       46.04       35.41     12.10 o
   8   9   7       34.24       28.00     11.68 o
   9   9   7        0.01        1.12     10.77 o
  10   9   7       79.82       85.32     13.24 o
   0  10   7        0.58       29.31     20.29 o
   1  10   7      375.63      448.58     35.04 o
   2  10   7      174.78      146.54     22.28 o
   3  10   7      136.68      149.67     18.39 o
   4  10   7        6.67        8.26     11.11 o
   5  10   7      113.28       93.40     25.36 o
   6  10   7        7.88        0.00     11.23 o
   7  10   7      125.81      151.31     26.90 o
   0   0   8     1869.51     1885.96     30.96 o
   1   0   8     1163.35     1250.54     16.79 o
   2   0   8     1141.60     1246.13     16.91 o
   3   0   8    12808.61    12470.60    100.78 o
   4   0   8      637.39      626.77     17.25 o
   5   0   8      472.51      547.89     10.94 o
   6   0   8     1627.64     1604.47     22.51 o
   7   0   8      204.90      256.28      9.50 o
   8   0   8     1162.32     1183.63     20.57 o
   9   0   8      373.25      345.29     12.09 o
  10   0   8      493.54      474.71     14.16 o
  11   0   8       18.21       11.52      4.84 o
  12   0   8       61.87       43.26      6.38 o
  13   0   8      223.33      248.31     23.10 o
  14   0   8        3.21        3.92      5.49 o
  15   0   8      379.76      452.43     18.94 o
  16   0   8      144.44      146.12     13.16 o
  17   0   8      276.59      219.21     15.73 o
  18   0   8        4.21       28.18     22.54 o
   1   1   8     1801.50     1849.45     16.21 o
   2   1   8      106.56      116.99      5.31 o
   3   1   8      523.70      577.92     11.91 o
   4   1   8     6995.25     7131.85     51.89 o
   5   1   8        5.42        5.21      1.89 o
   6   1   8     5414.44     5369.35     34.60 o
   7   1   8     1272.85     1146.04     12.72 o
   8   1   8     1099.32     1267.58     17.60 o
   9   1   8        7.49        2.44      2.56 o
  10   1   8       10.00       16.02      3.36 o
  11   1   8       36.61       31.10      4.02 o
  12   1   8        0.01        0.00      3.95 o
  13   1   8       24.46       14.81      4.49 o
  14   1   8      277.67      252.69     10.08 o
  15   1   8      172.53      170.86      8.91 o
  16   1   8        9.11       19.92      5.14 o
  17   1   8        1.00        0.00      5.86 o
  18   1   8        8.58       18.04     14.35 o
   0   2   8    11126.54    11769.52    224.88 o
   1   2   8        1.95        0.00      2.43 o
   2   2   8      686.69      636.44      8.70 o
   3   2   8      419.67      399.65      6.40 o
   4   2   8       84.24       90.38      4.18 o
   5   2   8      284.06      266.32      7.35 o
   6   2   8     3483.10     3537.25     29.82 o
   7   2   8      237.63      200.21      5.34 o
   8   2   8       21.76       19.99      2.86 o
   9   2   8       15.02       20.60      3.33 o
  10   2   8      281.91      251.09      8.46 o
  11   2   8     2030.09     2054.30     23.90 o
  12   2   8        0.56        0.00      3.61 o
  13   2   8      321.08      329.56     10.64 o
  14   2   8       15.54       22.41      5.87 o
  15   2   8       36.81       35.20      8.81 o
  16   2   8       61.99       52.42      8.37 o
  17   2   8        0.53        1.61      9.78 o
  18   2   8        0.00       10.14     11.41 o
   1   3   8     4744.16     5360.40     44.36 o
   2   3   8      244.51      210.85      6.65 o
   3   3   8     2465.08     2397.65     34.95 o
   4   3   8       32.69       33.33      3.97 o
   5   3   8      151.50      131.07      7.47 o
   6   3   8     1546.94     1410.13     18.86 o
   7   3   8     1451.87     1456.00     19.78 o
   8   3   8      433.23      423.14     10.85 o
   9   3   8       94.72       94.37      6.90 o
  10   3   8     1062.21     1083.35     18.91 o
  11   3   8      155.16      163.43     10.74 o
  12   3   8       63.60       66.79      9.05 o
  13   3   8        3.42        2.73      6.20 o
  14   3   8      634.81      625.90     19.42 o
  15   3   8       19.20       17.43      7.63 o
  16   3   8       50.71       56.63     10.30 o
  17   3   8        2.69        0.00     10.28 o
   0   4   8     2766.76     2830.45     80.03 o
   1   4   8      289.71      300.38     13.02 o
   2   4   8       23.64       16.29      3.36 o
   3   4   8      203.46      218.00      8.49 o
   4   4   8      149.53      144.14      8.08 o
   5   4   8       12.51        4.87      4.00 o
   6   4   8      111.20      113.19      6.19 o
   7   4   8        3.50        3.97      3.41 o
   8   4   8        5.83        1.07      3.82 o
   9   4   8       76.89       66.17      6.41 o
  10   4   8      485.13      492.75     16.13 o
  11   4   8       97.84      115.22      8.35 o
  12   4   8      424.93      437.83     17.12 o
  13   4   8      151.18      166.09     15.93 o
  14   4   8      297.97      304.99     16.29 o
  15   4   8      112.68      120.77     11.35 o
  16   4   8        3.78       13.69      9.71 o
  17   4   8       12.42       17.09     12.33 o
   1   5   8      338.61      308.74     22.28 o
   2   5   8     4901.02     4815.13     63.69 o
   3   5   8       28.24       22.87      6.56 o
   4   5   8       99.63      123.79     11.44 o
   5   5   8        6.12        2.21      4.43 o
   6   5   8      279.67      268.40     11.37 o
   7   5   8     1136.64     1072.37     24.39 o
   8   5   8        4.77        4.15      5.19 o
   9   5   8      443.76      440.02     16.98 o
  10   5   8       36.28       35.12      7.04 o
  11   5   8      277.04      278.21     15.76 o
  12   5   8      186.14      155.31     11.80 o
  13   5   8        0.95        0.00      7.64 o
  14   5   8      121.61      102.56     10.92 o
  15   5   8        6.41        7.61      7.26 o
  16   5   8        0.01        0.00     12.04 o
   0   6   8      127.01      178.10     27.05 o
   1   6   8     2586.78     2581.94     60.17 o
   2   6   8      232.77      249.59     27.62 o
   3   6   8      971.80      944.55     29.74 o
   4   6   8      845.75      799.84     24.88 o
   5   6   8       50.36       66.54      9.15 o
   6   6   8       39.89       45.61      8.60 o
   7   6   8      869.70      846.14     24.46 o
   8   6   8       84.97      100.60     11.21 o
   9   6   8        1.02        0.00      5.17 o
  10   6   8       51.25       51.45      7.84 o
  11   6   8      585.05      610.44     19.32 o
  12   6   8       79.48       81.04     10.01 o
  13   6   8       65.19       82.08     10.63 o
  14   6   8        0.10        0.00      8.91 o
  15   6   8        1.55        0.00      9.12 o
   1   7   8       86.42       77.33     17.47 o
   2   7   8     1419.57     1481.21     47.03 o
   3   7   8       19.61       23.11     11.96 o
   4   7   8     1756.61     1685.59    111.03 o
   5   7   8     1232.35     1236.48     44.92 o
   6   7   8        0.18        6.65      6.68 o
   7   7   8      124.75      117.78     12.58 o
   8   7   8       70.60       76.09     11.55 o
   9   7   8        8.76        1.94      7.74 o
  10   7   8        3.30        0.00      7.67 o
  11   7   8        2.89       11.15      8.54 o
  12   7   8        1.20        0.00      6.09 o
  13   7   8       34.16       23.80      8.30 o
  14   7   8        0.01        4.50      9.56 o
   0   8   8       10.55        3.38     14.65 o
   1   8   8      727.85      728.93     82.29 o
   2   8   8      128.52      140.00     19.13 o
   3   8   8       22.89       49.60     13.93 o
   4   8   8       80.07       66.30     15.14 o
   5   8   8       25.63       21.32     10.03 o
   6   8   8       17.78        5.45      9.72 o
   7   8   8      499.92      551.65     29.19 o
   8   8   8        0.03        1.48      7.09 o
   9   8   8       86.54       79.55     12.69 o
  10   8   8        2.92        0.63      8.30 o
  11   8   8       17.41       28.23     20.01 o
  12   8   8       18.48       22.24     10.23 o
   1   9   8       28.79        7.89     11.96 o
   2   9   8       59.82       63.04     18.04 o
   3   9   8       15.74       27.38     13.48 o
   4   9   8      143.01      210.57     20.38 o
   5   9   8       58.82       85.88     15.29 o
   6   9   8      246.97      267.20     23.17 o
   7   9   8        6.18        0.00      9.23 o
   8   9   8       32.26       62.98     13.64 o
   9   9   8        3.82       11.69     12.05 o
  10   9   8        1.45       22.16     11.88 o
   0  10   8      102.92      160.07     32.69 o
   1  10   8      147.97      157.12     26.49 o
   2  10   8        0.77        0.00     27.05 o
   3  10   8        6.46        0.00     10.18 o
   4  10   8        3.58       14.45     29.18 o
   5  10   8       16.81        4.88     12.57 o
   6  10   8        6.69        9.25     11.20 o
   7  10   8        4.95       25.60     12.51 o
   1   1   9       41.87       39.19      2.63 o
   2   1   9    10080.58    10283.81     64.61 o
   3   1   9      603.25      596.98      8.85 o
   4   1   9     1226.84     1245.30     12.86 o
   5   1   9      108.03      116.14      4.38 o
   6   1   9      214.48      217.06      8.82 o
   7   1   9      277.97      286.36      6.73 o
   8   1   9      457.77      439.44      8.92 o
   9   1   9        0.74        0.00      2.55 o
  10   1   9      316.70      287.36     10.58 o
  11   1   9        5.05        8.11      3.50 o
  12   1   9      356.46      387.76     11.30 o
  13   1   9        4.74        0.00      3.66 o
  14   1   9     1372.24     1317.33     33.64 o
  15   1   9       13.18       11.48      4.78 o
  16   1   9       18.59       18.06      5.21 o
  17   1   9        9.91       11.06      9.66 o
   0   2   9      401.65      445.43     17.58 o
   1   2   9    11689.28    12428.59     82.28 o
   2   2   9      516.53      489.93      7.21 o
   3   2   9      695.19      705.57      9.16 o
   4   2   9     1745.72     1708.54     16.43 o
   5   2   9       22.01       26.15      3.01 o
   6   2   9      333.87      377.97      7.49 o
   7   2   9        0.17        2.09      2.05 o
   8   2   9        8.37        5.58      2.66 o
   9   2   9      210.17      187.05      6.70 o
  10   2   9        1.96        0.00      3.21 o
  11   2   9     2376.30     2363.92     29.85 o
  12   2   9      252.22      226.51      9.20 o
  13   2   9        0.16        3.27      4.13 o
  14   2   9        4.80        4.47      5.91 o
  15   2   9       24.94       14.19      7.22 o
  16   2   9        0.00        5.14      9.72 o
  17   2   9       39.10       66.61     13.98 o
   1   3   9        0.01        4.64      6.66 o
   2   3   9     2070.12     2052.59     26.72 o
   3   3   9     3846.22     3881.33     36.80 o
   4   3   9     4590.16     4834.35     44.18 o
   5   3   9       59.85       46.94      4.55 o
   6   3   9     3141.94     3032.12     31.04 o
   7   3   9       28.49       29.47      4.48 o
   8   3   9      906.52      919.35     16.49 o
   9   3   9       13.93       15.45      4.57 o
  10   3   9       76.89       64.47      6.59 o
  11   3   9      446.59      457.40     13.63 o
  12   3   9      390.31      442.54     16.66 o
  13   3   9       81.02       87.88     10.30 o
  14   3   9        3.09        5.18      6.80 o
  15   3   9       86.32       76.18     14.27 o
  16   3   9      271.31      293.32     23.07 o
  17   3   9        2.87       20.67     11.71 o
   0   4   9      718.15      673.36     51.29 o
   1   4   9     1915.78     1961.86     36.47 o
   2   4   9      109.73      113.79      6.32 o
   3   4   9     4755.74     4778.60     42.79 o
   4   4   9        0.02        0.00      3.42 o
   5   4   9      408.19      390.84     12.77 o
   6   4   9       94.76       90.51      6.20 o
   7   4   9     1331.44     1362.53     21.76 o
   8   4   9        0.07        2.42      3.77 o
   9   4   9     2592.49     2695.58     31.94 o
  10   4   9      173.55      165.15      9.52 o
  11   4   9        5.09        0.40      4.64 o
  12   4   9      369.29      378.79     17.39 o
  13   4   9       24.98       52.30      8.37 o
  14   4   9        9.91       17.32      7.48 o
  15   4   9      783.70      927.29     30.28 o
  16   4   9        5.66        5.16      9.55 o
   1   5   9       52.61       60.25     11.54 o
   2   5   9       45.67       35.98     10.14 o
   3   5   9       69.89       87.00     10.10 o
   4   5   9     2294.67     2437.13     43.62 o
   5   5   9      297.92      331.37     18.87 o
   6   5   9     4856.12     4930.97     51.83 o
   7   5   9      475.31      476.37     15.85 o
   8   5   9      246.34      242.61     14.18 o
   9   5   9       48.38       40.32      7.19 o
  10   5   9        0.49        0.99      5.74 o
  11   5   9        3.73        2.84      9.75 o
  12   5   9       71.19       79.33     12.89 o
  13   5   9        5.56        0.00      6.71 o
  14   5   9      116.35      102.70     10.98 o
  15   5   9        0.65        2.61      9.10 o
   0   6   9        6.94        5.64     12.40 o
   1   6   9     1684.63     1592.22     47.03 o
   2   6   9      255.99      237.11     22.28 o
   3   6   9      294.19      284.83     24.22 o
   4   6   9      494.39      489.21     39.45 o
   5   6   9       77.62       88.34     11.60 o
   6   6   9        2.70        0.00      6.34 o
   7   6   9      294.42      311.82     17.91 o
   8   6   9       41.27       33.04      8.93 o
   9   6   9        7.69       11.92      5.93 o
  10   6   9        0.07        0.02      6.00 o
  11   6   9      269.76      285.63     15.52 o
  12   6   9       18.12        2.78      8.51 o
  13   6   9      244.09      220.05     14.65 o
  14   6   9        3.10        7.41      9.07 o
   1   7   9        7.01        0.00      9.94 o
   2   7   9     1785.08     1754.93    176.41 o
   3   7   9      295.67      268.33     24.67 o
   4   7   9      577.07      557.72     33.36 o
   5   7   9       52.58       58.06     12.06 o
   6   7   9      527.21      551.67     28.06 o
   7   7   9        4.34        0.00      6.96 o
   8   7   9      108.25      116.68     13.83 o
   9   7   9       14.33       14.81      8.56 o
  10   7   9      532.45      583.19     24.38 o
  11   7   9       19.76       22.40     11.55 o
  12   7   9       21.37       25.02      8.35 o
  13   7   9        5.82       10.73      9.61 o
   0   8   9       63.68       57.49     19.16 o
   1   8   9       49.63       21.16     12.34 o
   2   8   9        6.69        0.00      9.94 o
   3   8   9       36.77       17.13     12.34 o
   4   8   9      189.84      154.56     21.48 o
   5   8   9        2.63       10.08     10.03 o
   6   8   9       10.68        3.15      9.62 o
   7   8   9      194.78      200.98     22.93 o
   8   8   9        2.09        0.00      9.44 o
   9   8   9       31.70       35.42     11.61 o
  10   8   9       21.88       17.33      9.80 o
  11   8   9       31.81       27.48     10.78 o
   1   9   9        2.09       17.39     13.13 o
   2   9   9      441.95      424.19     65.94 o
   3   9   9      148.57      137.19     21.11 o
   4   9   9      133.65      178.76     30.18 o
   5   9   9       24.89       18.27     11.85 o
   6   9   9       16.92        0.39     15.58 o
   7   9   9        5.81        1.77     11.27 o
   8   9   9      130.72      106.88     16.70 o
   9   9   9        8.52       12.77     11.41 o
   0  10   9        2.05        0.00     19.16 o
   1  10   9      526.61      452.58     36.67 o
   2  10   9       17.00       13.80     14.73 o
   3  10   9        0.69        0.00      9.97 o
   4  10   9       14.97       36.61     13.19 o
   5  10   9        0.22       11.65     11.71 o
   6  10   9       10.12        9.09     15.13 o
   0   0  10       24.02       25.46      5.14 o
   1   0  10     1344.54     1381.24     19.40 o
   2   0  10       85.50      108.24      6.22 o
   3   0  10     1177.02     1200.92     17.97 o
   4   0  10        6.38       21.63      3.90 o
   5   0  10       10.42       17.09      3.17 o
   6   0  10       60.22       59.29      4.89 o
   7   0  10    10955.85    11354.52    129.02 o
   8   0  10      280.24      255.70     10.94 o
   9   0  10      207.90      196.40     10.65 o
  10   0  10      415.19      410.47     13.74 o
  11   0  10      146.80      169.56     13.64 o
  12   0  10       34.89       31.01      6.92 o
  13   0  10      362.33      342.44     25.18 o
  14   0  10       11.62       27.32      7.81 o
  15   0  10      286.41      324.54     24.95 o
  16   0  10       89.85      108.96     12.06 o
  17   0  10       76.99       90.18     27.05 o
   1   1  10       84.41       87.32      4.10 o
   2   1  10      343.20      389.78      7.96 o
   3   1  10        1.09        1.07      2.19 o
   4   1  10      188.98      206.79      7.66 o
   5   1  10       30.10       41.41      4.71 o
   6   1  10      618.68      569.71      8.86 o
   7   1  10     1635.40     1575.24     15.93 o
   8   1  10      524.77      538.62     10.91 o
   9   1  10        8.09       10.37      3.48 o
  10   1  10        1.43        0.00      3.17 o
  11   1  10       48.60       43.45      5.11 o
  12   1  10      295.03      303.93     10.42 o
  13   1  10        2.46        2.48      4.06 o
  14   1  10      224.43      197.71     11.76 o
  15   1  10      141.71      126.88      8.73 o
  16   1  10      200.14      224.04     14.14 o
  17   1  10       36.27       74.41     14.35 o
   0   2  10     6693.28     6765.54     50.86 o
   1   2  10     5482.03     5689.30     42.95 o
   2   2  10      860.04      830.36     16.92 o
   3   2  10      175.42      190.79      5.67 o
   4   2  10       18.50       19.93      2.60 o
   5   2  10      189.26      211.03      6.26 o
   6   2  10      106.87      109.39      4.86 o
   7   2  10     1387.38     1326.40     15.32 o
   8   2  10       99.44      100.96      5.27 o
   9   2  10      122.26      106.84      5.67 o
  10   2  10      339.46      355.27     15.43 o
  11   2  10      726.63      666.09     13.46 o
  12   2  10       21.45       20.98      4.69 o
  13   2  10      233.38      252.81     11.38 o
  14   2  10       63.26       78.30      9.15 o
  15   2  10       91.65       81.06      9.58 o
  16   2  10       87.83       79.46     14.03 o
  17   2  10      164.55      162.38     18.34 o
   1   3  10     4234.25     4242.43     39.14 o
   2   3  10     7043.57     6694.44     56.28 o
   3   3  10       10.74       22.62      4.28 o
   4   3  10      894.94      846.74     15.09 o
   5   3  10      546.95      545.14     15.15 o
   6   3  10      323.75      294.19      9.60 o
   7   3  10       77.39       71.88      5.85 o
   8   3  10      570.84      520.54     12.95 o
   9   3  10       31.40       36.21      5.62 o
  10   3  10     1603.91     1546.33     23.90 o
  11   3  10       13.60       23.33      5.60 o
  12   3  10       64.00       65.43      8.35 o
  13   3  10       84.19       88.87      9.70 o
  14   3  10      539.60      577.93     22.33 o
  15   3  10       27.05       26.98      8.24 o
  16   3  10      153.66      175.29     20.66 o
   0   4  10     2595.13     2744.37     45.39 o
   1   4  10      666.37      711.91     17.43 o
   2   4  10      158.43      149.41      6.62 o
   3   4  10        0.04        1.92      3.21 o
   4   4  10      289.49      264.90      9.03 o
   5   4  10       12.54       22.61      8.80 o
   6   4  10      328.75      342.19     10.67 o
   7   4  10      201.17      211.86     10.17 o
   8   4  10      178.68      177.33      9.26 o
   9   4  10      413.67      410.03     15.80 o
  10   4  10      152.72      145.36      9.21 o
  11   4  10        2.59        4.03      5.16 o
  12   4  10       78.97       84.51      9.58 o
  13   4  10        6.16        1.06      6.58 o
  14   4  10      111.53      104.61     11.21 o
  15   4  10        0.37        8.44      7.64 o
  16   4  10       23.66       31.51     13.02 o
   1   5  10       79.85       96.69     14.28 o
   2   5  10     2041.83     1946.60     50.61 o
   3   5  10       84.27       71.34     13.55 o
   4   5  10      289.33      304.02     12.30 o
   5   5  10       12.50        9.23      5.78 o
   6   5  10     4511.49     4456.17     53.29 o
   7   5  10      192.71      185.11     11.10 o
   8   5  10      850.58      788.56     19.30 o
   9   5  10      181.46      180.68     11.82 o
  10   5  10     1273.97     1315.60     30.56 o
  11   5  10      192.33      178.99     12.62 o
  12   5  10        6.26        1.38      6.55 o
  13   5  10      121.35      126.78     10.21 o
  14   5  10       96.43       85.25     10.88 o
  15   5  10       23.83        2.05      9.16 o
   0   6  10      124.05      107.09     23.67 o
   1   6  10     2915.22     2978.43     69.89 o
   2   6  10      452.79      419.18     29.02 o
   3   6  10      641.30      605.68     55.80 o
   4   6  10      360.19      364.13     27.86 o
   5   6  10      787.30      779.28     34.67 o
   6   6  10      245.86      237.20     15.79 o
   7   6  10       30.14       28.74     10.09 o
   8   6  10        5.65        7.73      5.73 o
   9   6  10      273.47      277.21     19.28 o
  10   6  10      297.87      320.78     15.48 o
  11   6  10      613.40      640.91     20.33 o
  12   6  10       50.19       49.38     11.25 o
  13   6  10       84.97      105.78     16.55 o
  14   6  10        3.76       23.25     10.42 o
   1   7  10        6.80        0.00     14.65 o
   2   7  10      454.93      543.38     33.01 o
   3   7  10      133.93      141.80     19.88 o
   4   7  10      471.17      470.41     38.33 o
   5   7  10      545.80      529.30     68.76 o
   6   7  10        1.72        0.00      8.88 o
   7   7  10       16.60       33.33     11.41 o
   8   7  10       25.77       27.55      8.99 o
   9   7  10       39.84       45.08     10.54 o
  10   7  10        7.83        5.76      8.99 o
  11   7  10       16.11       23.55      7.98 o
  12   7  10        0.67        0.12      7.16 o
  13   7  10      102.25       99.49     14.36 o
   0   8  10        2.58        0.00     13.53 o
   1   8  10      165.44      180.00     26.49 o
   2   8  10       34.36       60.22     15.08 o
   3   8  10      886.20      836.07     54.67 o
   4   8  10      233.92      231.78     25.02 o
   5   8  10       34.68       39.80     12.38 o
   6   8  10        1.32        0.00     10.15 o
   7   8  10      443.92      428.38     27.94 o
   8   8  10        5.51        0.00     10.18 o
   9   8  10        2.38        4.06     13.98 o
  10   8  10        2.92        0.00      9.92 o
  11   8  10       51.96       43.47     11.20 o
   1   9  10       84.86       86.76     34.38 o
   2   9  10       25.16        9.58     12.75 o
   3   9  10        5.05        0.00     10.74 o
   4   9  10      396.86      324.79     30.68 o
   5   9  10       56.48       51.57     14.47 o
   6   9  10       79.58      114.76     17.30 o
   7   9  10       25.53       24.14     12.33 o
   8   9  10        0.54        1.74     13.41 o
   9   9  10        9.05       14.38     12.10 o
   0  10  10        0.14       14.65     19.16 o
   1  10  10      121.44      111.90     21.48 o
   2  10  10        2.05        0.00     13.55 o
   3  10  10        0.46       11.63     13.93 o
   4  10  10       41.23       34.07     13.16 o
   5  10  10       26.20       34.48     13.73 o
   1   1  11     1924.22     1993.02     17.82 o
   2   1  11     4462.85     4396.25     31.05 o
   3   1  11      467.55      445.51      7.59 o
   4   1  11       23.64       30.46      2.96 o
   5   1  11      486.91      469.56     10.17 o
   6   1  11     1605.34     1581.84     17.21 o
   7   1  11        2.03        0.00      2.94 o
   8   1  11       18.59       21.03      3.94 o
   9   1  11     1174.80     1211.82     17.87 o
  10   1  11      726.14      722.70     19.07 o
  11   1  11        0.01        0.00      3.63 o
  12   1  11       32.12       29.74      5.86 o
  13   1  11      461.63      439.92     13.36 o
  14   1  11        5.48        2.38      5.17 o
  15   1  11       47.17       53.32      6.57 o
  16   1  11      146.60      156.18     18.06 o
  17   1  11       18.74       19.44     14.28 o
   0   2  11      567.36      581.83     11.22 o
   1   2  11      115.76      121.71      3.97 o
   2   2  11     3422.62     3563.18     31.17 o
   3   2  11        0.61        1.90      2.19 o
   4   2  11       50.18       43.55      4.51 o
   5   2  11      929.19      988.44     12.98 o
   6   2  11      121.14      131.46      6.96 o
   7   2  11     1174.09     1245.37     15.17 o
   8   2  11      264.77      269.18      7.64 o
   9   2  11      131.44      118.33      6.08 o
  10   2  11      986.07      994.40     18.76 o
  11   2  11      206.58      187.98      8.61 o
  12   2  11      216.70      215.13     10.63 o
  13   2  11      140.00      135.53     10.77 o
  14   2  11       45.15       55.22      8.29 o
  15   2  11        9.11        2.53      6.62 o
  16   2  11       30.01        0.53     11.88 o
  17   2  11       37.55       47.67     16.33 o
   1   3  11     1416.96     1449.80     19.63 o
   2   3  11     2180.10     2366.03     27.19 o
   3   3  11       68.84       51.97      5.14 o
   4   3  11        1.87        2.20      4.30 o
   5   3  11     2513.61     2585.08     35.25 o
   6   3  11       18.99       14.65      4.41 o
   7   3  11     2943.57     3056.19     33.47 o
   8   3  11      159.49      154.44      9.41 o
   9   3  11      220.91      250.39     10.81 o
  10   3  11       26.50       20.43      5.97 o
  11   3  11       14.15        7.25      4.96 o
  12   3  11        0.13        0.00      5.69 o
  13   3  11       15.00       14.73      6.97 o
  14   3  11       35.76       50.37      9.09 o
  15   3  11        9.70       28.84     11.74 o
  16   3  11        1.44        0.00      8.93 o
   0   4  11      751.25      663.20     58.05 o
   1   4  11      675.96      741.44     27.33 o
   2   4  11     4216.18     4267.67     46.56 o
   3   4  11      127.71      107.56      9.07 o
   4   4  11     2637.81     2707.87     31.40 o
   5   4  11      174.61      167.23      9.35 o
   6   4  11      379.40      402.26     12.50 o
   7   4  11      432.14      472.33     12.97 o
   8   4  11     3030.90     3115.54     61.84 o
   9   4  11     1041.24     1124.34     20.36 o
  10   4  11       79.46       70.82      7.37 o
  11   4  11      183.00      220.31     11.45 o
  12   4  11        1.78        0.00      4.97 o
  13   4  11      256.62      278.25     15.71 o
  14   4  11      102.30      136.50     17.46 o
  15   4  11      235.06      309.59     20.82 o
   1   5  11        1.84        0.00      7.54 o
   2   5  11       21.54       30.73     10.74 o
   3   5  11      459.09      469.76     16.61 o
   4   5  11      465.15      456.54     17.12 o
   5   5  11      648.66      631.35     17.61 o
   6   5  11      183.89      187.10     10.80 o
   7   5  11      884.29      870.50     20.39 o
   8   5  11       43.73       33.38      6.96 o
   9   5  11      275.24      256.34     13.90 o
  10   5  11       39.57       60.69      9.68 o
  11   5  11      338.72      356.91     16.55 o
  12   5  11      300.47      298.07     14.07 o
  13   5  11       10.32       16.21      6.80 o
  14   5  11      112.70      110.57     11.87 o
  15   5  11       43.08       49.32     12.02 o
   0   6  11      415.32      350.57     38.33 o
   1   6  11      759.76      722.48     33.07 o
   2   6  11       28.56       16.56     16.91 o
   3   6  11       85.28       82.03     15.53 o
   4   6  11        2.58       11.62     10.27 o
   5   6  11      382.88      431.12     37.20 o
   6   6  11       16.96       28.43     10.37 o
   7   6  11      242.10      226.72     16.11 o
   8   6  11        1.18        7.82      6.42 o
   9   6  11      115.78      104.48     15.86 o
  10   6  11      101.42      114.95     13.87 o
  11   6  11       31.74       38.44      8.75 o
  12   6  11      365.43      389.58     18.60 o
  13   6  11        9.80       24.33     10.37 o
  14   6  11       39.43       47.40     12.21 o
   1   7  11      435.99      401.70     30.26 o
   2   7  11      754.61      695.20     35.04 o
   3   7  11      521.59      546.70     51.85 o
   4   7  11       70.92       50.80     16.34 o
   5   7  11      319.79      359.07     30.68 o
   6   7  11      333.43      331.94     31.22 o
   7   7  11        1.08        0.00      8.57 o
   8   7  11        4.73        6.59      9.44 o
   9   7  11      428.95      430.57     27.94 o
  10   7  11      310.01      329.04     21.76 o
  11   7  11        5.47       24.17      8.08 o
  12   7  11       18.22       16.72     10.39 o
   0   8  11       76.21       66.51     23.67 o
   1   8  11       19.38       27.05     13.13 o
   2   8  11       46.27       47.22     14.73 o
   3   8  11        3.55        0.00     24.80 o
   4   8  11        2.93        0.00     11.37 o
   5   8  11       68.20       65.87     19.28 o
   6   8  11      124.39      118.02     17.10 o
   7   8  11       27.68       29.19     14.37 o
   8   8  11      145.24      169.47     19.95 o
   9   8  11        0.01        0.00      9.64 o
  10   8  11       10.05       12.20     11.68 o
   1   9  11       36.06       39.10     15.08 o
   2   9  11      145.81      158.37     23.50 o
   3   9  11       25.29        0.00     12.34 o
   4   9  11       11.89       28.33     14.73 o
   5   9  11       29.38       31.94     13.02 o
   6   9  11      258.72      244.93     22.65 o
   7   9  11       28.46       40.81     14.40 o
   8   9  11       33.47       29.17     15.38 o
   0  10  11      302.59      270.53     41.71 o
   1  10  11       13.56       11.57     14.89 o
   2  10  11      137.92      141.14     23.07 o
   3  10  11      224.11      185.49     26.69 o
   0   0  12      313.38      337.17     35.51 o
   1   0  12      340.41      291.89      9.38 o
   2   0  12     1630.47     1523.98     22.15 o
   3   0  12     2687.50     2630.54     31.87 o
   4   0  12     2866.36     2741.46     32.99 o
   5   0  12      736.33      721.23     29.29 o
   6   0  12     1997.88     2082.76     25.63 o
   7   0  12       18.31       23.61      5.28 o
   8   0  12     2233.05     2208.13     31.81 o
   9   0  12      175.39      184.14     15.64 o
  10   0  12      848.23      756.23     58.05 o
  11   0  12        0.36        0.99      6.46 o
  12   0  12      110.68      123.04     14.59 o
  13   0  12       33.01       25.00      7.48 o
  14   0  12      273.70      304.24     16.91 o
  15   0  12       22.00       32.78     13.00 o
  16   0  12       12.71       32.69     20.29 o
   1   1  12      895.58      993.35     12.06 o
   2   1  12     2477.77     2445.47     21.07 o
   3   1  12        6.70        6.23      2.42 o
   4   1  12      589.30      609.08     10.53 o
   5   1  12     3100.64     3013.11     29.94 o
   6   1  12      118.08       98.77      5.83 o
   7   1  12     2640.79     2615.63     26.59 o
   8   1  12       20.31       21.10      3.97 o
   9   1  12        3.76        0.00      3.73 o
  10   1  12        5.53       10.22      4.01 o
  11   1  12      177.50      169.94      8.38 o
  12   1  12        0.02        0.00      4.02 o
  13   1  12       13.00        0.00      4.78 o
  14   1  12       36.75       42.71      7.23 o
  15   1  12       10.90        8.19      6.66 o
  16   1  12        2.28        4.01      8.18 o
   0   2  12      105.82       70.51      5.06 o
   1   2  12     1416.02     1547.38     16.55 o
   2   2  12      310.72      290.58      7.94 o
   3   2  12       76.10       62.41      4.49 o
   4   2  12       56.14       62.77      4.12 o
   5   2  12       56.99       63.09      4.34 o
   6   2  12      465.72      520.24     10.13 o
   7   2  12        1.64        0.00      2.79 o
   8   2  12       76.60       76.51      5.11 o
   9   2  12        0.51        1.55      3.19 o
  10   2  12     1124.76     1152.51     19.70 o
  11   2  12      483.97      456.07     13.30 o
  12   2  12       39.27       28.74      6.94 o
  13   2  12       27.46       10.12      6.52 o
  14   2  12       19.62       21.92      7.37 o
  15   2  12       83.74       64.25     16.74 o
  16   2  12       22.77       14.72     18.04 o
   1   3  12     1357.26     1271.23     21.81 o
   2   3  12        0.40        4.13      5.15 o
   3   3  12      852.52      819.28     16.21 o
   4   3  12        0.06        0.00      4.76 o
   5   3  12       84.41       88.86      6.82 o
   6   3  12      335.50      353.57     13.23 o
   7   3  12      640.96      644.28     14.71 o
   8   3  12      118.34      122.42      8.26 o
   9   3  12      404.79      369.79     12.75 o
  10   3  12      387.32      351.35     12.84 o
  11   3  12       45.22       53.84      6.77 o
  12   3  12      428.18      413.73     17.30 o
  13   3  12      180.03      169.27     12.43 o
  14   3  12       41.06       32.76      8.91 o
  15   3  12        8.91        1.97      9.02 o
  16   3  12       42.62       38.89     11.52 o
   0   4  12     1632.96     1660.72     64.82 o
   1   4  12       63.55       55.51      6.02 o
   2   4  12       18.33       13.59      4.48 o
   3   4  12      421.71      357.41     17.76 o
   4   4  12        0.25        2.97      3.82 o
   5   4  12       12.29       24.58      5.77 o
   6   4  12       99.65       89.30      8.43 o
   7   4  12      125.40      121.85      8.57 o
   8   4  12        0.11        0.00      4.22 o
   9   4  12        1.17        0.00      4.71 o
  10   4  12      101.60       94.52      8.27 o
  11   4  12       97.08       83.96      8.18 o
  12   4  12       20.64        9.91      6.06 o
  13   4  12        8.16        1.71      7.04 o
  14   4  12       43.20       49.68      8.96 o
  15   4  12      141.89      158.29     19.52 o
   1   5  12       33.65       26.97     11.07 o
   2   5  12      608.98      577.25     18.87 o
   3   5  12     2340.80     2347.83     44.86 o
   4   5  12      358.92      339.28     30.28 o
   5   5  12      969.75      940.95     34.74 o
   6   5  12        7.66        0.63      5.86 o
   7   5  12       61.88       64.30      8.14 o
   8   5  12       58.46       60.13      8.26 o
   9   5  12      103.62      127.19     10.73 o
  10   5  12        5.34       13.45      7.04 o
  11   5  12      271.84      278.97     20.33 o
  12   5  12       56.12       60.11      8.12 o
  13   5  12      110.80      135.88     12.16 o
  14   5  12       13.27       16.69     10.23 o
   0   6  12     1367.05     1411.28     67.63 o
   1   6  12       64.45       63.60     14.28 o
   2   6  12      222.73      260.63     24.71 o
   3   6  12      155.43      200.56     21.91 o
   4   6  12       75.82       39.45     20.29 o
   5   6  12        9.22        0.00      9.56 o
   6   6  12       67.56       89.22     17.32 o
   7   6  12      832.40      818.30     23.38 o
   8   6  12       31.65       29.23      7.10 o
   9   6  12        0.25        0.70      6.26 o
  10   6  12       47.49       86.13     10.55 o
  11   6  12        0.87        0.00      6.77 o
  12   6  12      591.63      608.38     26.35 o
  13   6  12        6.12       17.51      9.76 o
   1   7  12        1.20        1.21     10.27 o
   2   7  12       99.09       92.95     17.92 o
   3   7  12       59.79      123.43     19.93 o
   4   7  12        0.95        2.25     11.96 o
   5   7  12      462.94      472.33     35.07 o
   6   7  12       21.84       23.29     10.69 o
   7   7  12      110.38      107.88     16.43 o
   8   7  12       19.11       16.79     10.57 o
   9   7  12      108.87       98.08     15.83 o
  10   7  12        5.61        0.98      8.32 o
  11   7  12        1.23        1.66      7.35 o
  12   7  12       66.45       62.23     13.06 o
   0   8  12        0.62        0.00     12.40 o
   1   8  12        0.79        0.75     14.09 o
   2   8  12      382.47      394.54     33.48 o
   3   8  12        3.86       17.84     13.93 o
   4   8  12      230.02      245.15     27.07 o
   5   8  12       14.65        3.87     12.68 o
   6   8  12       20.47       15.83     10.62 o
   7   8  12       25.01       26.17     12.10 o
   8   8  12      327.38      301.49     28.57 o
   9   8  12        0.06        0.00     10.75 o
  10   8  12      132.12      117.59     18.65 o
   1   9  12       83.28       69.84     18.72 o
   2   9  12       21.30       45.58     16.33 o
   3   9  12        1.03        0.00     12.99 o
   4   9  12        4.27       12.86     14.73 o
   5   9  12      738.83      708.95     33.15 o
   6   9  12       75.97       67.78     15.70 o
   7   9  12      135.05      129.96     19.44 o
   1   1  13      163.63      136.05      6.58 o
   2   1  13     1472.04     1496.04     16.05 o
   3   1  13       35.26       34.32      4.15 o
   4   1  13      167.78      183.67      7.36 o
   5   1  13       19.56       16.50      5.80 o
   6   1  13     1931.45     1906.29     21.83 o
   7   1  13       13.74       14.63      5.19 o
   8   1  13        0.04        0.00      3.34 o
   9   1  13      400.24      431.49     11.82 o
  10   1  13      132.30      131.65      7.90 o
  11   1  13      166.94      144.15      9.08 o
  12   1  13        8.02       12.17      5.14 o
  13   1  13       21.69       40.24      6.39 o
  14   1  13      101.46       85.73      8.48 o
  15   1  13        0.39        6.19      7.78 o
  16   1  13        5.74       10.71     12.75 o
   0   2  13     2160.01     2338.22     28.56 o
   1   2  13       92.28      103.26      5.42 o
   2   2  13        2.51        0.00      2.56 o
   3   2  13     2369.19     2440.51     25.67 o
   4   2  13      264.75      263.66      8.49 o
   5   2  13      196.90      190.64      6.78 o
   6   2  13      752.18      764.58     17.24 o
   7   2  13       28.50       28.73      3.85 o
   8   2  13      137.36      139.22      6.58 o
   9   2  13     1292.84     1227.44     16.67 o
  10   2  13      202.70      224.66      9.30 o
  11   2  13       95.24      101.11      9.40 o
  12   2  13      184.34      215.25     13.10 o
  13   2  13        9.90       14.42      7.56 o
  14   2  13       56.64       75.35     17.12 o
  15   2  13      115.73      116.33     20.31 o
  16   2  13        2.89        0.00     13.13 o
   1   3  13       20.00       16.88      4.57 o
   2   3  13      536.43      533.48     14.59 o
   3   3  13      172.85      192.82      9.07 o
   4   3  13     1144.29     1181.46     22.56 o
   5   3  13      766.44      738.29     20.18 o
   6   3  13     2752.10     2828.92     35.06 o
   7   3  13       40.18       38.09      5.92 o
   8   3  13      141.34      141.54     10.25 o
   9   3  13        1.15        0.17      4.67 o
  10   3  13       83.23       70.30      9.35 o
  11   3  13        4.04        7.58      5.41 o
  12   3  13      436.22      438.73     18.09 o
  13   3  13       19.47       19.30      7.19 o
  14   3  13      296.21      369.75     28.79 o
  15   3  13      100.24      120.11     14.47 o
   0   4  13       18.60       10.96      6.66 o
   1   4  13      196.94      202.58     10.30 o
   2   4  13      310.03      258.09     11.02 o
   3   4  13       20.19       12.00      6.79 o
   4   4  13      118.31      119.88     12.32 o
   5   4  13      700.16      667.68     28.78 o
   6   4  13       34.65       21.98      5.76 o
   7   4  13       67.53       85.64      9.91 o
   8   4  13      193.24      196.66     10.96 o
   9   4  13      293.47      295.98     15.05 o
  10   4  13      262.70      272.46     12.36 o
  11   4  13      870.88      906.62     20.22 o
  12   4  13        8.90        0.52      5.65 o
  13   4  13        3.59        4.95      7.14 o
  14   4  13       46.28       53.06     11.83 o
   1   5  13        3.61        0.00      5.97 o
   2   5  13       97.59      101.77     10.59 o
   3   5  13      131.91      106.38     10.91 o
   4   5  13      613.32      531.99     33.49 o
   5   5  13     1879.38     1912.45     38.71 o
   6   5  13       94.00      106.21     12.10 o
   7   5  13      165.38      199.88     12.18 o
   8   5  13      897.82      906.24     29.65 o
   9   5  13      153.26      159.04     11.78 o
  10   5  13        2.82        5.51      5.88 o
  11   5  13      145.98      122.01     10.12 o
  12   5  13       85.11       92.81     10.91 o
  13   5  13        5.95       16.31      8.28 o
  14   5  13        7.96        9.99      9.42 o
   0   6  13      161.81      153.30     27.05 o
   1   6  13       13.10        0.00     10.71 o
   2   6  13       52.06       71.03     16.91 o
   3   6  13      373.54      360.69     29.87 o
   4   6  13       55.16       39.68     13.93 o
   5   6  13      206.32      204.12     42.27 o
   6   6  13      364.50      377.31     19.29 o
   7   6  13      260.17      214.55     14.70 o
   8   6  13        0.46        0.00      7.56 o
   9   6  13      447.74      454.47     20.94 o
  10   6  13       35.71       58.74      9.60 o
  11   6  13       71.85       80.93     10.75 o
  12   6  13        1.30       10.91     10.21 o
   1   7  13        3.03        5.29     19.73 o
   2   7  13      897.00      907.70     73.27 o
   3   7  13       61.95       72.78     17.12 o
   4   7  13       23.41       23.86     13.80 o
   5   7  13       58.52       78.07     17.92 o
   6   7  13      245.14      220.28     21.48 o
   7   7  13        0.00        0.00     18.56 o
   8   7  13        0.13        0.00     10.62 o
   9   7  13      110.99      100.14     16.92 o
  10   7  13        0.15        0.00     10.74 o
  11   7  13        0.00        0.00     11.27 o
   0   8  13      169.52      202.90     34.94 o
   1   8  13       43.58       33.85     15.53 o
   2   8  13       45.92       36.22     25.36 o
   3   8  13        4.01        0.00     11.16 o
   4   8  13       24.56       31.51     15.88 o
   5   8  13        0.68        2.82     12.75 o
   6   8  13        4.49       16.92     11.85 o
   7   8  13       10.33        2.54     11.76 o
   8   8  13        3.30        3.76     11.06 o
   9   8  13        5.37       19.69     11.92 o
   1   9  13       22.61       14.47     24.80 o
   2   9  13        4.61       28.96     15.41 o
   3   9  13        0.13        7.28     13.93 o
   4   9  13      111.43      149.87     23.42 o
   5   9  13        1.08        4.51     11.06 o
   6   9  13      156.91      171.22     24.47 o
   0   0  14     4015.30     4143.98     64.52 o
   1   0  14     4326.32     4265.67     46.35 o
   2   0  14      427.33      405.12     12.15 o
   3   0  14     1402.79     1437.45     23.41 o
   4   0  14     2129.62     2155.23     32.70 o
   5   0  14        0.45        0.00      4.23 o
   6   0  14       38.22       37.69      8.35 o
   7   0  14       99.81      111.51      9.59 o
   8   0  14      543.16      520.26     22.46 o
   9   0  14       11.23        0.56      6.66 o
  10   0  14        8.89       16.10     10.14 o
  11   0  14     1397.40     1378.13     39.17 o
  12   0  14      175.73      170.39     17.05 o
  13   0  14       28.32       41.66      8.71 o
  14   0  14      123.58      139.14     14.23 o
  15   0  14        1.76        3.38     15.78 o
   1   1  14     1303.11     1387.28     17.65 o
   2   1  14      305.20      278.88      7.75 o
   3   1  14      392.00      401.10     13.99 o
   4   1  14     3225.21     3225.23     29.19 o
   5   1  14      717.83      700.83     13.76 o
   6   1  14      496.24      451.86     11.59 o
   7   1  14      460.07      444.12     11.06 o
   8   1  14      226.06      236.60      9.11 o
   9   1  14      231.59      210.96     10.40 o
  10   1  14       20.86       19.80      5.16 o
  11   1  14        0.03        0.00      4.57 o
  12   1  14       18.72       29.28      5.95 o
  13   1  14        3.63        2.75      5.08 o
  14   1  14      205.24      184.95     14.97 o
  15   1  14        5.00        0.00     11.07 o
   0   2  14     2218.92     2306.76     33.38 o
   1   2  14       17.19       11.43      3.43 o
   2   2  14      356.64      315.70      8.91 o
   3   2  14     1197.19     1162.35     16.90 o
   4   2  14       18.22       17.96      3.99 o
   5   2  14       22.66       24.78      3.68 o
   6   2  14        4.46        1.11      3.09 o
   7   2  14     1375.78     1336.79     26.04 o
   8   2  14      108.58      108.66      8.51 o
   9   2  14      167.55      155.23      9.68 o
  10   2  14      185.63      201.47     10.64 o
  11   2  14       24.76       14.68      6.36 o
  12   2  14      145.68      143.31     14.36 o
  13   2  14      132.13      118.78     13.81 o
  14   2  14      102.87      113.10     19.88 o
  15   2  14      131.00      108.74     19.42 o
   1   3  14      127.33      122.64      8.79 o
   2   3  14      189.35      171.11     10.43 o
   3   3  14      525.18      512.73     15.30 o
   4   3  14      174.96      162.03     10.74 o
   5   3  14      109.65      102.44     10.38 o
   6   3  14     2088.73     2029.19     29.23 o
   7   3  14      151.11      157.07      9.34 o
   8   3  14      613.13      575.95     16.89 o
   9   3  14      746.32      747.75     18.54 o
  10   3  14        0.80        0.00      4.73 o
  11   3  14        4.24        0.00      5.11 o
  12   3  14       61.31       59.63      8.93 o
  13   3  14      221.44      245.82     18.61 o
  14   3  14        0.16        8.39     10.41 o
  15   3  14       18.86       24.98     14.73 o
   0   4  14      127.52      102.58     11.60 o
   1   4  14        0.20        0.22      4.24 o
   2   4  14      169.93      161.40     10.01 o
   3   4  14      657.24      580.32     16.58 o
   4   4  14       13.69       13.32      7.48 o
   5   4  14      654.86      617.88     22.62 o
   6   4  14      109.99      102.35      8.54 o
   7   4  14      597.56      610.85     21.78 o
   8   4  14      118.50      124.53     10.25 o
   9   4  14       92.31       92.33      8.31 o
  10   4  14       28.74       28.18      6.40 o
  11   4  14       60.57       47.55      7.30 o
  12   4  14       79.18       66.37      9.75 o
  13   4  14       45.65       43.23     10.96 o
  14   4  14        2.95        0.00     10.74 o
   1   5  14      737.15      700.61     24.08 o
   2   5  14      522.07      434.54     14.89 o
   3   5  14       76.09       80.26     10.54 o
   4   5  14      166.20      183.11     14.62 o
   5   5  14      469.08      471.45     34.60 o
   6   5  14      984.96      987.78     28.58 o
   7   5  14       12.98        9.28      8.48 o
   8   5  14      231.76      244.94     12.07 o
   9   5  14       17.97       17.51      6.24 o
  10   5  14      652.27      690.05     18.29 o
  11   5  14      140.11      169.92     11.49 o
  12   5  14        5.33        3.21      7.00 o
  13   5  14       22.16       12.26     12.20 o
   0   6  14      195.57      235.59     34.94 o
   1   6  14      194.55      225.65     24.71 o
   2   6  14       88.41       92.80     17.48 o
   3   6  14      466.56      460.90     33.45 o
   4   6  14      221.38      200.35     23.42 o
   5   6  14      321.81      293.65     17.92 o
   6   6  14        2.06        0.00      6.93 o
   7   6  14       60.19       67.53     10.90 o
   8   6  14        0.13        0.00      7.24 o
   9   6  14      513.06      524.72     31.08 o
  10   6  14      166.86      202.77     16.27 o
  11   6  14       23.07       29.00     11.10 o
  12   6  14        3.24        5.93      9.93 o
   1   7  14        5.49        0.00     10.36 o
   2   7  14      249.20      196.78     23.91 o
   3   7  14        3.27        6.24     12.40 o
   4   7  14      274.65      326.25     51.85 o
   5   7  14       37.70       33.82     15.14 o
   6   7  14      349.65      405.39     78.34 o
   7   7  14      245.42      206.33     21.69 o
   8   7  14      367.99      390.66     34.92 o
   9   7  14       39.61       35.57      9.60 o
  10   7  14       10.53        6.03     11.45 o
   0   8  14       24.86       36.07     21.42 o
   1   8  14      478.69      540.43     73.27 o
   2   8  14        9.48        3.59     12.99 o
   3   8  14        0.09        0.00     11.96 o
   4   8  14      406.03      428.74     36.21 o
   5   8  14       31.09       18.41     15.53 o
   6   8  14       26.11       15.56     11.57 o
   7   8  14        1.84        0.00     11.78 o
   8   8  14      135.08      108.22     18.13 o
   1   9  14        1.90        0.00     13.13 o
   2   9  14       95.10       96.45     20.31 o
   3   9  14        2.85        2.25     14.35 o
   4   9  14       55.74       81.07     20.03 o
   1   1  15      177.34      163.32      6.78 o
   2   1  15        0.07        0.00      2.76 o
   3   1  15       48.50       50.32      4.39 o
   4   1  15       67.58       52.39      4.77 o
   5   1  15     1726.90     1800.65     23.30 o
   6   1  15      426.94      426.94     11.53 o
   7   1  15      280.98      289.32     10.31 o
   8   1  15       62.99       48.51      6.13 o
   9   1  15      673.65      695.60     16.55 o
  10   1  15       39.83       33.33      5.71 o
  11   1  15        6.22        3.60      4.87 o
  12   1  15        7.96       12.63      5.84 o
  13   1  15      231.66      246.68     12.56 o
  14   1  15       40.54       32.80      9.31 o
  15   1  15        0.39        5.00     12.68 o
   0   2  15      236.42      249.25     10.87 o
   1   2  15      380.69      349.86     10.36 o
   2   2  15      488.43      515.68     11.76 o
   3   2  15      364.24      347.49      9.78 o
   4   2  15      163.02      160.18      7.70 o
   5   2  15       17.11       17.76      4.36 o
   6   2  15      257.43      273.19      9.73 o
   7   2  15      671.60      647.63     13.34 o
   8   2  15      456.02      448.96     13.85 o
   9   2  15        3.65        0.00      4.24 o
  10   2  15       22.86       25.61      6.28 o
  11   2  15        8.40        6.31      7.46 o
  12   2  15       24.53       26.72      9.06 o
  13   2  15       39.17       30.21     13.93 o
  14   2  15       29.29       44.41     18.04 o
   1   3  15      327.78      298.42     12.67 o
   2   3  15      130.72      110.74      8.75 o
   3   3  15      478.60      449.71     16.77 o
   4   3  15       11.88        5.97      5.29 o
   5   3  15        0.09        0.00      4.53 o
   6   3  15       66.30       89.61      7.93 o
   7   3  15      263.84      253.07     11.55 o
   8   3  15      871.40      877.56     24.28 o
   9   3  15      155.26      136.46      9.47 o
  10   3  15      165.86      183.71     11.09 o
  11   3  15       56.76       57.35      8.47 o
  12   3  15        1.52        0.68      6.49 o
  13   3  15      112.89      115.60     19.52 o
  14   3  15        7.78        0.98     19.16 o
   0   4  15     1555.67     1404.14     36.69 o
   1   4  15      477.43      518.64     30.59 o
   2   4  15      135.52      101.46      9.15 o
   3   4  15      695.54      663.52     18.26 o
   4   4  15     2750.10     2637.82     38.92 o
   5   4  15       51.57       43.40      7.58 o
   6   4  15       22.50       13.98      6.33 o
   7   4  15      387.14      390.62     13.49 o
   8   4  15      662.07      662.12     16.86 o
   9   4  15       31.46       36.15      6.71 o
  10   4  15      278.46      297.13     13.64 o
  11   4  15      254.41      329.71     14.51 o
  12   4  15      406.60      421.79     18.78 o
  13   4  15       69.52       97.83     13.25 o
   1   5  15      832.88      780.73     19.85 o
   2   5  15      399.22      395.82     15.22 o
   3   5  15      282.38      254.78     19.69 o
   4   5  15        1.67        0.40      5.82 o
   5   5  15       11.87        4.70      6.51 o
   6   5  15      137.09      137.45     10.82 o
   7   5  15       74.29       58.33      8.15 o
   8   5  15      218.39      220.19     12.99 o
   9   5  15       57.34       59.18      9.07 o
  10   5  15       23.92       40.85      7.41 o
  11   5  15      111.81      130.47     11.97 o
  12   5  15       37.38       22.49     10.37 o
   0   6  15       17.19       22.54     19.16 o
   1   6  15       29.34       17.70     13.48 o
   2   6  15       27.42       11.71     12.34 o
   3   6  15      361.13      345.50     29.88 o
   4   6  15      116.03      143.70     35.51 o
   5   6  15      103.06       76.35     11.71 o
   6   6  15        3.20        0.00     13.96 o
   7   6  15       33.05       29.19      9.28 o
   8   6  15       81.10       78.01     11.36 o
   9   6  15       15.58       17.97      9.72 o
  10   6  15       39.78       36.00     13.64 o
  11   6  15        0.26        2.08     11.20 o
   1   7  15      649.47      522.05     38.16 o
   2   7  15       15.68       11.84     13.55 o
   3   7  15        4.40        0.00     11.96 o
   4   7  15       62.39       96.76     18.72 o
   5   7  15      151.30      155.26     23.50 o
   6   7  15      251.51      287.20     30.26 o
   7   7  15        0.77        5.25     12.10 o
   8   7  15        4.79        0.00     11.11 o
   9   7  15      149.01      154.27     29.19 o
   0   8  15      175.84      205.15     38.33 o
   1   8  15       56.45       50.83     22.54 o
   2   8  15      145.13      126.78     31.56 o
   3   8  15       98.76       77.33     18.72 o
   4   8  15       34.65       11.97     19.16 o
   5   8  15        1.40       30.35     16.33 o
   6   8  15       19.64       41.88     13.81 o
   7   8  15        2.33        5.71     11.11 o
   1   9  15        0.12       14.06     15.08 o
   0   0  16     1857.34     1906.90     40.88 o
   1   0  16       30.44       22.09      5.64 o
   2   0  16     2848.87     2846.01     36.90 o
   3   0  16     1191.78     1158.22     29.09 o
   4   0  16      990.09      985.90     22.84 o
   5   0  16        6.83        3.38      5.09 o
   6   0  16      264.65      242.61     13.16 o
   7   0  16      305.56      322.39     14.50 o
   8   0  16        6.59        3.38      6.66 o
   9   0  16      345.11      370.63     33.82 o
  10   0  16      511.55      557.34     38.33 o
  11   0  16       61.71       65.76     12.93 o
  12   0  16       98.17      105.96     14.81 o
  13   0  16      248.41      228.32     16.14 o
  14   0  16        0.09       14.65     16.91 o
   1   1  16      739.70      726.92     12.60 o
   2   1  16       99.87      104.45      7.84 o
   3   1  16      713.69      708.79     12.72 o
   4   1  16      672.60      660.64     12.34 o
   5   1  16      487.79      463.01     12.08 o
   6   1  16      620.52      556.87     14.24 o
   7   1  16       59.89       56.10      6.40 o
   8   1  16       39.05       30.33      5.52 o
   9   1  16      407.88      417.90     13.73 o
  10   1  16       98.59      118.60      8.70 o
  11   1  16        3.50        6.96      6.22 o
  12   1  16       27.15       32.82      6.54 o
  13   1  16      178.05      152.06     14.75 o
  14   1  16        1.34       16.60     13.13 o
   0   2  16       67.84       42.92      9.38 o
   1   2  16      471.47      435.32     14.89 o
   2   2  16     1100.47     1082.64     22.65 o
   3   2  16      697.23      650.78     15.95 o
   4   2  16      417.41      385.40     13.20 o
   5   2  16       11.11        1.15      4.85 o
   6   2  16      256.04      250.27     14.88 o
   7   2  16        4.19        1.69      4.63 o
   8   2  16      649.34      660.92     16.86 o
   9   2  16       52.43       54.49     14.15 o
  10   2  16       24.49       28.97      7.47 o
  11   2  16      109.90      103.47     23.11 o
  12   2  16        2.13        0.00     10.74 o
  13   2  16       75.16      116.16     20.31 o
  14   2  16       64.86       65.69     15.88 o
   1   3  16      310.82      326.58     13.74 o
   2   3  16      170.43      160.04     10.73 o
   3   3  16      105.29      117.59      9.35 o
   4   3  16      643.33      587.56     17.75 o
   5   3  16      526.52      524.91     17.08 o
   6   3  16      162.46      166.86     10.34 o
   7   3  16        8.55        1.58      5.11 o
   8   3  16      216.43      219.45     11.34 o
   9   3  16      131.23      122.15      9.23 o
  10   3  16       48.30       55.96      7.60 o
  11   3  16       19.44       21.22      6.54 o
  12   3  16       15.60       17.47     12.75 o
  13   3  16      128.98      156.20     21.91 o
   0   4  16      183.96      228.70     18.09 o
   1   4  16        2.59        0.00      5.16 o
   2   4  16        6.14        0.00      7.16 o
   3   4  16       95.45       89.72      9.23 o
   4   4  16       24.37       23.89      6.76 o
   5   4  16       14.59       10.17      6.20 o
   6   4  16       44.02       37.05      7.52 o
   7   4  16      678.68      617.51     17.99 o
   8   4  16      223.14      238.03     17.94 o
   9   4  16      157.21      165.21     10.83 o
  10   4  16       19.48       24.12      6.89 o
  11   4  16        5.38        6.10      7.22 o
  12   4  16        7.45        3.89     10.75 o
  13   4  16       23.14       47.90     11.56 o
   1   5  16      144.36      123.06     12.78 o
   2   5  16       75.86       57.90      8.16 o
   3   5  16      720.70      700.07     19.72 o
   4   5  16       18.95       16.29      6.85 o
   5   5  16      239.21      255.80     14.29 o
   6   5  16      140.02      154.45     11.87 o
   7   5  16      398.45      371.64     19.24 o
   8   5  16       54.91       84.21      9.57 o
   9   5  16       14.36       17.51      7.08 o
  10   5  16        0.79        7.05      8.05 o
  11   5  16        6.80       12.53     11.20 o
   0   6  16       14.37        2.25     16.91 o
   1   6  16       35.09       22.31     16.34 o
   2   6  16      270.44      227.31     47.91 o
   3   6  16        7.74        0.00      7.37 o
   4   6  16      479.50      505.62     26.25 o
   5   6  16      113.66      130.90     21.49 o
   6   6  16       72.19       55.26     11.23 o
   7   6  16       18.27       28.95      9.37 o
   8   6  16     1021.56     1058.41     29.81 o
   9   6  16       50.85       39.06     14.39 o
  10   6  16        3.88       13.33     13.77 o
   1   7  16       26.34       28.12     14.35 o
   2   7  16       14.56       12.96     13.55 o
   3   7  16      262.49      296.35     29.46 o
   4   7  16       11.79       17.47     14.35 o
   5   7  16      397.56      406.97     35.46 o
   6   7  16      182.02      150.42     24.22 o
   7   7  16      204.58      211.62     24.25 o
   8   7  16      220.88      230.44     23.57 o
   0   8  16      871.12      987.45     66.51 o
   1   8  16       92.53       93.12     21.34 o
   2   8  16       96.21       86.52     34.94 o
   3   8  16      154.83      111.24     29.31 o
   4   8  16        1.74        2.09     13.93 o
   5   8  16       69.82       73.83     19.13 o
   1   1  17       29.03       36.94      4.67 o
   2   1  17      133.28      160.53      7.46 o
   3   1  17      102.25      108.42      6.48 o
   4   1  17       66.07       64.36      5.41 o
   5   1  17      703.18      711.52     18.91 o
   6   1  17       36.78       19.29      6.01 o
   7   1  17        7.05       10.52      4.86 o
   8   1  17        0.69        0.00      4.62 o
   9   1  17       99.61      126.16      9.09 o
  10   1  17        7.90        6.10      5.01 o
  11   1  17       53.99       57.44      7.29 o
  12   1  17       12.85       13.46      8.45 o
  13   1  17        4.75        0.00     20.29 o
   0   2  17       53.07       39.11      9.38 o
   1   2  17       34.77       23.37      6.31 o
   2   2  17      268.97      266.20     12.97 o
   3   2  17       89.91       75.55      8.34 o
   4   2  17        0.70        0.00      5.16 o
   5   2  17       30.79       28.66      5.88 o
   6   2  17        0.41        3.73      5.15 o
   7   2  17        6.58        5.16      4.96 o
   8   2  17      170.47      195.92     20.27 o
   9   2  17        6.62        3.89      5.96 o
  10   2  17        9.92        0.42      6.50 o
  11   2  17       52.58       45.03     14.65 o
  12   2  17       13.11       20.55     13.93 o
  13   2  17        1.70        4.09     12.68 o
   1   3  17      341.76      336.10     14.97 o
   2   3  17       11.89       13.75      5.76 o
   3   3  17      256.46      281.25     15.29 o
   4   3  17      135.99      130.03     10.52 o
   5   3  17      499.80      527.58     23.92 o
   6   3  17      247.40      247.29     18.35 o
   7   3  17       45.14       74.74      7.64 o
   8   3  17       16.18        8.35      5.71 o
   9   3  17       27.54       23.89      6.41 o
  10   3  17       20.20       11.56      6.56 o
  11   3  17       53.84       47.57     15.53 o
  12   3  17        3.20        0.00     10.74 o
   0   4  17     2170.45     2269.41     51.64 o
   1   4  17       69.92       47.20      8.17 o
   2   4  17       79.85       71.79      8.83 o
   3   4  17        1.05        0.00      4.95 o
   4   4  17      122.27      113.48     10.13 o
   5   4  17      285.93      256.31     17.86 o
   6   4  17      175.84      191.31     12.71 o
   7   4  17      180.15      202.48     13.94 o
   8   4  17       16.43        9.56      6.53 o
   9   4  17        6.54       11.18      6.70 o
  10   4  17      120.88      180.87     13.42 o
  11   4  17        6.17        5.52      8.84 o
  12   4  17      277.70      321.23     21.39 o
   1   5  17       97.72      111.51     10.33 o
   2   5  17       47.29       37.34      7.96 o
   3   5  17      407.46      399.26     23.43 o
   4   5  17       34.08       43.35      7.89 o
   5   5  17        0.26        0.00      6.38 o
   6   5  17      126.88      114.63     11.38 o
   7   5  17        0.10        0.00      8.49 o
   8   5  17       18.07        8.47      6.93 o
   9   5  17      176.65      214.22     20.01 o
  10   5  17        9.18        8.89     11.27 o
  11   5  17        0.02        0.00     11.27 o
   0   6  17      173.41      152.17     31.56 o
   1   6  17      164.27      143.72     21.52 o
   2   6  17       74.39       82.60     12.04 o
   3   6  17       12.38        3.04      8.58 o
   4   6  17       23.82        7.73      9.06 o
   5   6  17       65.98       61.35     11.10 o
   6   6  17        7.04       10.57      9.67 o
   7   6  17        1.02        4.77      8.57 o
   8   6  17       31.20       43.76     14.03 o
   9   6  17      101.93      107.83     17.67 o
   1   7  17        8.86       12.40     14.35 o
   2   7  17       14.70        8.08     13.93 o
   3   7  17      143.82      137.70     23.11 o
   4   7  17        5.02        0.00     21.42 o
   5   7  17      153.04      199.24     26.27 o
   6   7  17        4.50        0.00     13.93 o
   7   7  17       95.27      146.82     20.58 o
   0   8  17       50.13       54.11     25.93 o
   1   8  17       65.41       73.46     20.68 o
   2   8  17        0.04        0.00     15.78 o
   3   8  17        9.66        0.00     14.28 o
   0   0  18    10947.76    11026.49    193.88 o
   1   0  18       32.45        2.48      7.37 o
   2   0  18      296.64      265.00     36.95 o
   3   0  18      183.62      200.17     15.03 o
   4   0  18     1021.30     1044.27     33.32 o
   5   0  18        0.31        0.00      7.17 o
   6   0  18        2.32        0.00      5.36 o
   7   0  18       31.92       12.08      6.44 o
   8   0  18       10.68        8.04      8.53 o
   9   0  18      148.01      119.43     14.81 o
  10   0  18      250.15      308.70     23.15 o
  11   0  18      250.48      278.34     21.88 o
  12   0  18      477.50      467.80     49.60 o
  13   0  18       29.01       16.91     19.16 o
   1   1  18      852.34      825.46     20.97 o
   2   1  18       14.48        3.86      4.36 o
   3   1  18     2132.12     2152.17     25.82 o
   4   1  18      280.21      281.54      9.94 o
   5   1  18       69.57       78.56      9.66 o
   6   1  18      496.40      502.77     21.19 o
   7   1  18        0.83        0.00      6.01 o
   8   1  18        8.68       16.93      6.31 o
   9   1  18      159.93      164.94     10.41 o
  10   1  18        4.11        8.83      8.51 o
  11   1  18       53.08       57.26     15.53 o
  12   1  18       57.80       61.49     28.18 o
  13   1  18        1.21        2.25     12.75 o
   0   2  18      677.31      654.67     26.47 o
   1   2  18       88.52       85.13     12.37 o
   2   2  18      103.41       97.40      9.16 o
   3   2  18      619.66      625.73     18.28 o
   4   2  18       34.56       30.29      7.32 o
   5   2  18       15.84       19.47      6.17 o
   6   2  18       48.77       49.12      7.75 o
   7   2  18        0.01        8.09      6.17 o
   8   2  18        0.07        0.00      6.02 o
   9   2  18       20.00       17.18      7.32 o
  10   2  18        0.01        0.00      7.10 o
  11   2  18      114.62      102.72     19.52 o
  12   2  18        0.82        0.00     23.11 o
   1   3  18        0.60        0.00      5.28 o
   2   3  18       13.53        0.00      5.31 o
   3   3  18       99.98       92.02     26.93 o
   4   3  18      157.03      146.31     11.25 o
   5   3  18      394.82      370.60     15.92 o
   6   3  18        4.78        5.84      6.47 o
   7   3  18       21.49       36.26      7.33 o
   8   3  18       16.77       29.69      7.15 o
   9   3  18       23.19       37.81      7.83 o
  10   3  18        4.73        0.00     10.56 o
  11   3  18        0.03        0.00     11.96 o
  12   3  18        4.10        0.00     14.09 o
   0   4  18      358.91      297.20     40.58 o
   1   4  18      117.45      114.67     10.37 o
   2   4  18        0.49        0.00      5.76 o
   3   4  18        0.56        2.23      6.17 o
   4   4  18        4.44        6.84      6.31 o
   5   4  18        0.13        0.00      6.09 o
   6   4  18        0.03        4.18      7.16 o
   7   4  18      139.49      115.88     10.23 o
   8   4  18      124.56      122.63     10.86 o
   9   4  18        5.56        0.00      9.49 o
  10   4  18       44.45       38.57     12.72 o
  11   4  18        0.52        0.00     22.54 o
   1   5  18        9.28       13.61      6.98 o
   2   5  18      310.86      292.91     15.80 o
   3   5  18        7.76        4.42      6.30 o
   4   5  18      251.34      245.20     14.67 o
   5   5  18      567.30      619.27     27.66 o
   6   5  18        6.01        8.42      9.26 o
   7   5  18       76.75       92.50     10.03 o
   8   5  18       39.99       47.32     10.32 o
   9   5  18       19.64       25.18     12.06 o
  10   5  18       43.36       41.36     13.24 o
   0   6  18        1.23        0.00      8.70 o
   1   6  18       89.10       90.04     12.99 o
   2   6  18      351.21      355.36     21.00 o
   3   6  18        6.67        0.00      8.42 o
   4   6  18       70.16       98.21     13.54 o
   5   6  18      138.13      132.10     14.88 o
   6   6  18        9.21       17.59     10.20 o
   7   6  18      269.88      277.17     24.47 o
   8   6  18        7.17        9.68     13.66 o
   1   7  18      101.67       90.72     20.31 o
   2   7  18        0.01        9.54     14.73 o
   3   7  18       81.80      107.78     21.91 o
   4   7  18       78.05       82.90     20.31 o
   5   7  18      218.24      256.43     29.69 o
   1   1  19      120.54      126.58      8.07 o
   2   1  19      130.28      124.58      7.85 o
   3   1  19      120.84      122.15      9.18 o
   4   1  19       71.23       70.76      7.74 o
   5   1  19      293.54      317.13     12.51 o
   6   1  19       65.91       56.66      7.13 o
   7   1  19      359.20      363.97     13.54 o
   8   1  19       71.61       81.29      8.13 o
   9   1  19      133.43      139.35     11.63 o
  10   1  19       15.67       15.16     12.34 o
  11   1  19        0.19        5.07     11.96 o
  12   1  19       31.05       20.35     17.47 o
   0   2  19       12.36       14.40      8.34 o
   1   2  19       30.36       36.04      7.05 o
   2   2  19      114.32      130.26     13.18 o
   3   2  19       23.48       22.00      6.83 o
   4   2  19      858.11      918.64     23.03 o
   5   2  19      188.37      184.17     13.72 o
   6   2  19      149.60      152.46     13.09 o
   7   2  19      399.53      417.29     17.08 o
   8   2  19      375.57      392.94     17.08 o
   9   2  19        5.69        0.00      7.89 o
  10   2  19        3.77        2.37     12.96 o
  11   2  19       68.35       40.32     15.41 o
   1   3  19        1.62        0.00     10.74 o
   2   3  19       76.20       61.79      8.51 o
   3   3  19       99.91       86.91     10.09 o
   4   3  19      585.48      576.04     19.23 o
   5   3  19       83.39       67.23      8.97 o
   6   3  19      234.16      246.10     14.60 o
   7   3  19      154.65      169.66     11.86 o
   8   3  19       39.00       89.05     27.05 o
   9   3  19      345.94      299.84     40.58 o
  10   3  19      141.19      135.36     20.68 o
  11   3  19       11.88        4.90     12.68 o
   0   4  19      401.01      411.62     24.22 o
   1   4  19      220.15      258.21     15.01 o
   2   4  19      110.95       96.57     10.03 o
   3   4  19       12.64        4.98      7.67 o
   4   4  19       17.24       13.28     11.71 o
   5   4  19        0.07        0.00      6.25 o
   6   4  19        0.52        0.00      5.80 o
   7   4  19        0.10        0.00      7.40 o
   8   4  19       42.15       30.94     21.91 o
   9   4  19       16.08        7.36     11.27 o
  10   4  19      161.16      223.19     39.45 o
   1   5  19      278.15      256.98     15.25 o
   2   5  19      134.45      151.65     12.53 o
   3   5  19       91.73       91.11     10.35 o
   4   5  19        9.74       19.07      9.27 o
   5   5  19        0.32        8.59      7.10 o
   6   5  19       88.55       51.53     11.99 o
   7   5  19      252.41      244.21     23.29 o
   8   5  19        0.65       14.97     12.68 o
   0   6  19        1.22        0.00      8.70 o
   1   6  19        4.49        2.02      6.79 o
   2   6  19       68.19       46.74     13.02 o
   3   6  19       56.68       50.77      9.55 o
   4   6  19      337.63      302.98     17.57 o
   5   6  19       49.81       33.35     11.23 o
   6   6  19        3.23        0.00     13.53 o
   1   7  19       30.49       37.04     30.43 o
   2   7  19        0.12       19.16     15.94 o
   0   0  20      590.35      674.08     33.82 o
   1   0  20     1187.42     1187.02     31.09 o
   2   0  20       50.55       28.18     12.40 o
   3   0  20      105.99       93.65     10.16 o
   4   0  20      574.28      548.53     18.73 o
   5   0  20        2.45        0.00      6.26 o
   6   0  20        1.76        9.55      9.97 o
   7   0  20       32.56       37.65     11.25 o
   8   0  20      638.76      695.68     30.00 o
   9   0  20       37.43       71.77     13.31 o
  10   0  20      168.02      198.39     34.94 o
  11   0  20      284.96      392.27     47.34 o
   1   1  20      179.95      206.41     11.37 o
   2   1  20      155.81      127.14     11.06 o
   3   1  20      205.83      213.52     11.85 o
   4   1  20       73.34       80.22     10.27 o
   5   1  20      392.28      405.71     14.76 o
   6   1  20       68.09       87.53      8.09 o
   7   1  20       61.72       73.00      9.43 o
   8   1  20      429.81      422.29     17.73 o
   9   1  20       11.20       24.59     12.99 o
  10   1  20      112.94      135.27     21.48 o
   0   2  20      108.83       85.68     13.53 o
   1   2  20       28.83       21.83      7.01 o
   2   2  20       21.18       33.76      7.23 o
   3   2  20      158.57      212.03     14.79 o
   4   2  20       65.17       69.17     10.46 o
   5   2  20      194.53      180.10     14.19 o
   6   2  20       87.73       87.05     11.29 o
   7   2  20      731.38      768.49     25.07 o
   8   2  20       77.04       96.45     28.74 o
   9   2  20      123.98      124.22     20.22 o
  10   2  20      144.27      182.49     23.75 o
   1   3  20       35.89       38.20      9.92 o
   2   3  20       45.99       41.52     10.09 o
   3   3  20       10.49        7.39      7.65 o
   4   3  20      101.55      105.98     10.84 o
   5   3  20        0.18        0.00      6.23 o
   6   3  20      285.95      291.56     27.62 o
   7   3  20        8.80        0.00     14.65 o
   8   3  20        4.97       20.29     19.16 o
   9   3  20      105.24      130.76     30.43 o
   0   4  20       59.41       52.38     12.70 o
   1   4  20       49.30       47.53      9.03 o
   2   4  20        3.31        2.77      6.43 o
   3   4  20       13.78       15.24      7.18 o
   4   4  20        8.54        0.00      6.55 o
   5   4  20      109.47      113.63     14.30 o
   6   4  20        5.01        3.38     13.55 o
   7   4  20        6.43        0.00     10.54 o
   8   4  20        0.00        8.58     11.48 o
   1   5  20      315.59      306.99     17.11 o
   2   5  20       30.99       28.16      8.49 o
   3   5  20      174.96      205.00     17.69 o
   4   5  20       10.20       27.48     31.00 o
   5   5  20        3.36       19.25     17.47 o
   6   5  20      177.39      224.12     27.86 o
   7   5  20        0.14        7.07     12.33 o
   0   6  20      105.42      101.07     16.53 o
   1   6  20      103.49       91.92     13.80 o
   2   6  20       38.35       18.09     15.08 o
   3   6  20      410.58      398.10     42.27 o
   4   6  20       92.36       85.42     21.11 o
   1   1  21       50.90       67.18     10.74 o
   2   1  21       21.06       12.54      7.03 o
   3   1  21       19.01       10.91      6.89 o
   4   1  21       17.36        8.60      7.21 o
   5   1  21        0.70        1.37      6.80 o
   6   1  21      691.85      717.26     23.73 o
   7   1  21       57.28       49.94     18.04 o
   8   1  21        9.90        0.00      8.06 o
   9   1  21        7.31       29.25     14.28 o
   0   2  21       21.02       30.10     10.22 o
   1   2  21        0.08        0.00      5.82 o
   2   2  21       55.73       46.85     10.51 o
   3   2  21      442.56      481.81     22.74 o
   4   2  21       17.98        9.63      9.15 o
   5   2  21       29.32       34.29     12.18 o
   6   2  21        9.94       19.16     19.16 o
   7   2  21        0.03        0.00     14.65 o
   8   2  21      170.00      190.50     34.94 o
   9   2  21      174.01      161.19     34.94 o
   1   3  21       18.48        6.76      6.63 o
   2   3  21       39.38       46.71      8.60 o
   3   3  21        5.15        9.58      8.63 o
   4   3  21      182.36      208.83     48.47 o
   5   3  21       21.51        0.00     16.91 o
   6   3  21      178.50      227.70     38.33 o
   7   3  21       34.72       63.12     24.80 o
   8   3  21       14.10       20.29     20.29 o
   0   4  21      124.13      111.59     30.43 o
   1   4  21      950.48     1004.44     45.43 o
   2   4  21       52.93       43.44     16.33 o
   3   4  21        0.38        0.00     11.88 o
   4   4  21       91.78       85.89     19.52 o
   5   4  21       39.17       66.76     17.81 o
   6   4  21       37.26       51.69     16.68 o
   7   4  21        2.80       15.50     15.22 o
   1   5  21        3.24        0.00     11.88 o
   2   5  21       25.52       11.03     15.08 o
   3   5  21       28.34        2.80     14.60 o
   4   5  21      275.01      309.35     31.85 o
   5   5  21       47.86       77.29     31.56 o
   0   0  22      186.93      218.68     22.54 o
   1   0  22        3.32        0.00     11.27 o
   2   0  22       77.41       78.38     11.16 o
   3   0  22      112.53      129.95     15.22 o
   4   0  22        5.42       25.93     12.40 o
   5   0  22      236.11      244.61     24.80 o
   6   0  22       90.54       80.26     13.97 o
   7   0  22        3.76       16.40     10.58 o
   8   0  22       50.59      143.16     31.56 o
   1   1  22       47.07       59.28     10.36 o
   2   1  22      134.24      135.09     14.35 o
   3   1  22       91.94       98.15     11.54 o
   4   1  22      113.71       99.46     11.72 o
   5   1  22      138.51      165.95     18.09 o
   6   1  22       51.61       73.16     14.16 o
   7   1  22      141.61      159.82     38.89 o
   8   1  22        0.05        1.13     16.91 o
   0   2  22      533.09      537.68     33.82 o
   1   2  22        0.02        0.00      8.84 o
   2   2  22        0.29        0.00     14.65 o
   3   2  22      181.21      184.86     34.94 o
   4   2  22        2.18       14.65     20.29 o
   5   2  22        5.14        0.00     15.78 o
   6   2  22       21.08        0.00     16.91 o
   7   2  22        0.33       12.40     19.16 o
   1   3  22        2.04        0.00     11.16 o
   2   3  22       56.25       50.72     16.74 o
   3   3  22        2.26        2.25     20.29 o
   4   3  22       56.75       58.62     25.93 o
   5   3  22       68.77       98.07     30.43 o
   6   3  22      102.18      133.01     31.56 o
   0   4  22        3.57        4.51     19.16 o
   1   4  22        0.98        4.61     13.93 o
   2   4  22       93.10      116.41     23.67 o
   3   4  22       12.85       20.72     14.73 o
   4   4  22        1.81        9.02     13.55 o
   1   1  23        1.48        0.00     11.27 o
   2   1  23       86.73       91.30     18.04 o
   3   1  23      219.41      235.59     25.93 o
   5   1  23        1.96        3.38     19.16 o
   6   1  23       18.02        5.64     19.16 o
   2   2  23       58.89       21.42     19.16 o
   3   2  23       51.72       72.14     25.93 o
   4   2  23       16.52        3.38     19.16 o
   5   2  23        9.95        9.02     21.42 o
   1   3  23       22.99       19.65     14.73 o
   2   3  23       12.04        0.00     19.16 o
   3   3  23       86.72      108.21     30.43 o
 
